# Supplementary material for: ROCK1 is a potential combinatorial drug target for BRAF mutant melanoma
Source: Mol Syst Biol. 2014 Dec 23;10(12):772. doi: 10.15252/msb.20145450 (PMC4300494; doi:10.15252/msb.20145450)
Supplement: Supplementary file 5 [file msb0010-0772-sd5.xlsx]

## Sheet: Volcano TAB 1day vs CTL WP
Majority protein IDs	Protein names	Gene names	Proteins	p-value	Average Ratio 1day/Control (Log2 scale)	"-Log10 p-value"
P58005	Sestrin-3	SESN3	1	0.00662005	1.78284	2.17914
Q99985	Semaphorin-3C	SEMA3C	1	0.0131439	1.71385	1.88128
P16112	Aggrecan core protein;Aggrecan core protein 2	ACAN	1	0.0131445	1.69112	1.88126
Q6UVY6	DBH-like monooxygenase protein 1	MOXD1	1	0.0247312	1.49255	1.60675
P24844	Myosin regulatory light polypeptide 9	MYL9	1	0.0132159	1.34906	1.8789
Q15746	Myosin light chain kinase, smooth muscle;Myosin light chain kinase, smooth muscle, deglutamylated form	MYLK	1	0.0109873	1.29654	1.95911
Q15139	Serine/threonine-protein kinase D1	PRKD1	1	0.0054838	1.22696	2.26092
Q9UJU5	Forkhead box protein D3	FOXD3	11	0.0194944	1.14483	1.71009
Q95460	Major histocompatibility complex class I-related gene protein	MR1	1	0.0388078	1.11843	1.41108
Q9Y5P4	Collagen type IV alpha-3-binding protein	COL4A3BP	1	0.00109377	1.11223	2.96107
Q5SZK8	FRAS1-related extracellular matrix protein 2	FREM2	1	0.00466369	1.07526	2.33127
Q9H4E5	Rho-related GTP-binding protein RhoJ	RHOJ	1	0.00294398	1.04682	2.53106
O95502	Neuronal pentraxin receptor	NPTXR	1	0.0239493	1.02404	1.62071
Q68CZ2	Tensin-3	TNS3	2	0.0118687	0.996798	1.9256
P46976	Glycogenin-1	GYG1	1	0.0437481	0.995883	1.35904
Q9C040	Tripartite motif-containing protein 2	TRIM2	2	0.00376883	0.985865	2.42379
P52630	Signal transducer and activator of transcription 2	STAT2	1	0.022899	0.980756	1.64018
O75880	Protein SCO1 homolog, mitochondrial	SCO1	1	0.0451361	0.949548	1.34548
P13716	Delta-aminolevulinic acid dehydratase	ALAD	1	0.0359195	0.901494	1.44467
P13612	Integrin alpha-4	ITGA4	1	0.00582759	0.893414	2.23451
Q9BUP0	EF-hand domain-containing protein D1	EFHD1	1	0.0149421	0.87947	1.82559
Q9NZJ9;Q96G61	Diphosphoinositol polyphosphate phosphohydrolase 2;Diphosphoinositol polyphosphate phosphohydrolase 3-beta	NUDT4;NUDT11	2	0.00246895	0.821737	2.60749
P10586	Receptor-type tyrosine-protein phosphatase F	PTPRF	1	0.00380575	0.820921	2.41956
Q9NRX4	14 kDa phosphohistidine phosphatase	PHPT1	1	0.0137036	0.811827	1.86316
O43813	LanC-like protein 1	LANCL1	1	0.0148412	0.8101	1.82853
Q13449	Limbic system-associated membrane protein	LSAMP	4	0.0233154	0.806393	1.63236
Q16527	Cysteine and glycine-rich protein 2	CSRP2	1	0.0218919	0.805265	1.65972
Q53EL6	Programmed cell death protein 4	PDCD4	1	0.0182405	0.804715	1.73896
Q96HH9	GRAM domain-containing protein 3	GRAMD3	1	0.0279067	0.800828	1.55429
P50225;P50224;P50226	Sulfotransferase 1A1;Sulfotransferase 1A3/1A4;Sulfotransferase 1A2	SULT1A1;SULT1A3;SULT1A2	3	0.0213196	0.800386	1.67122
P58107	Epiplakin	EPPK1	1	0.0264033	0.791689	1.57834
P07942	Laminin subunit beta-1	LAMB1	1	0.0120848	0.783191	1.91776
P50895	Basal cell adhesion molecule	BCAM	1	0.0416132	0.775346	1.38077
Q8TCZ2	CD99 antigen-like protein 2	CD99L2	1	0.0196293	0.765846	1.7071
P21860	Receptor tyrosine-protein kinase erbB-3	ERBB3	1	0.0163714	0.761286	1.78591
Q96BY6	Dedicator of cytokinesis protein 10	DOCK10	1	0.00511066	0.747287	2.29152
Q9H1E3	Nuclear ubiquitous casein and cyclin-dependent kinase substrate 1	NUCKS1	1	0.00169583	0.725407	2.77062
Q92522	Histone H1x	H1FX	1	0.036076	0.72299	1.44278
Q9Y625	Glypican-6;Secreted glypican-6	GPC6	2	0.0236214	0.722524	1.62669
Q08495	Dematin	EPB49	1	0.0174848	0.697566	1.75734
Q8WX93	Palladin	PALLD	1	0.00130001	0.694628	2.88605
Q16851	UTP--glucose-1-phosphate uridylyltransferase	UGP2	1	0.0273016	0.678493	1.56381
Q6ZVM7	TOM1-like protein 2	TOM1L2	1	0.0407466	0.672078	1.38991
Q02318	Sterol 26-hydroxylase, mitochondrial	CYP27A1	1	0.0212914	0.669541	1.6718
Q9BV57	1,2-dihydroxy-3-keto-5-methylthiopentene dioxygenase	ADI1	1	0.0146489	0.657609	1.8342
P11047	Laminin subunit gamma-1	LAMC1	2	0.0188556	0.646715	1.72456
Q9H0X4	Protein ITFG3	ITFG3	1	0.0353527	0.634469	1.45158
Q05682	Caldesmon	CALD1	1	0.0253107	0.628042	1.5967
Q9Y5A7	NEDD8 ultimate buster 1	NUB1	1	0.0204563	0.623711	1.68917
P04040	Catalase	CAT	1	0.0352159	0.611204	1.45326
Q9P2T1	GMP reductase 2	GMPR2	1	0.0125575	0.609818	1.9011
P48147	Prolyl endopeptidase	PREP	1	0.00193802	0.609377	2.71264
P28799	Granulins;Acrogranin;Paragranulin;Granulin-1;Granulin-2;Granulin-3;Granulin-4;Granulin-5;Granulin-6;Granulin-7	GRN	1	0.0478479	0.602045	1.32014
P63172	Dynein light chain Tctex-type 1	DYNLT1	1	0.0399078	0.590754	1.39894
O00469	Procollagen-lysine,2-oxoglutarate 5-dioxygenase 2	PLOD2	1	0.00342797	0.590434	2.46496
P04350	Tubulin beta-4A chain	TUBB4A	1	0.0206088	0.588933	1.68595
Q6YHK3	CD109 antigen	CD109	1	0.0422813	0.587301	1.37385
P08069	Insulin-like growth factor 1 receptor;Insulin-like growth factor 1 receptor alpha chain;Insulin-like growth factor 1 receptor beta chain	IGF1R	1	0.020498	-0.581454	1.68829
Q9Y4C2	Protein FAM115A	FAM115A	1	0.0262597	-0.588466	1.58071
Q6XZF7	Dynamin-binding protein	DNMBP	1	0.00583764	-0.592361	2.23376
Q9BXY0	Protein MAK16 homolog	MAK16	1	0.047446	-0.593152	1.3238
Q96RN5	Mediator of RNA polymerase II transcription subunit 15	MED15	1	0.0448373	-0.604089	1.34836
P11387	DNA topoisomerase 1	TOP1	2	0.00681155	-0.605991	2.16675
Q5SNT2	Transmembrane protein 201	TMEM201	1	0.000134682	-0.608386	3.87069
Q9BYG3	MKI67 FHA domain-interacting nucleolar phosphoprotein	MKI67IP	1	0.00395846	-0.609897	2.40247
Q9HBA0	Transient receptor potential cation channel subfamily V member 4	TRPV4	1	0.00484423	-0.61083	2.31477
Q1ED39	Protein C16orf88	C16orf88	1	0.00389489	-0.616731	2.4095
Q86WX3	Active regulator of SIRT1	RPS19BP1	1	0.0105498	-0.618266	1.97675
Q5K4L6	Long-chain fatty acid transport protein 3	SLC27A3	1	1.94885e-05	-0.619005	4.71022
Q96G23	Ceramide synthase 2	CERS2	1	0.00622581	-0.638299	2.2058
Q5VT06	Centrosome-associated protein 350	CEP350	4	0.000149323	-0.638471	3.82587
O75691	Small subunit processome component 20 homolog	UTP20	1	0.017827	-0.660315	1.74892
P31689	DnaJ homolog subfamily A member 1	DNAJA1	1	0.0469049	-0.662696	1.32878
Q7Z417	Nuclear fragile X mental retardation-interacting protein 2	NUFIP2	1	0.0221552	-0.672573	1.65452
Q96GA3	Protein LTV1 homolog	LTV1	1	0.00786562	-0.697492	2.10427
Q9BY89	Uncharacterized protein KIAA1671	KIAA1671	1	0.0310049	-0.703219	1.50857
P58215	Lysyl oxidase homolog 3	LOXL3	1	0.00811017	-0.71626	2.09097
Q9BXI6	TBC1 domain family member 10A	TBC1D10A	1	0.0440929	-0.721992	1.35563
Q9Y6M7	Sodium bicarbonate cotransporter 3	SLC4A7	3	0.0435783	-0.731685	1.36073
P15924	Desmoplakin	DSP	1	0.0263326	-0.733243	1.57951
Q3B726	DNA-directed RNA polymerase I subunit RPA43	TWISTNB	1	0.0145366	-0.739172	1.83754
P56182	Ribosomal RNA processing protein 1 homolog A	RRP1	1	0.0346285	-0.739324	1.46057
Q9UHA3	Probable ribosome biogenesis protein RLP24	RSL24D1	1	0.0374288	-0.740175	1.42679
O60739;P41567	Eukaryotic translation initiation factor 1b;Eukaryotic translation initiation factor 1	EIF1B;EIF1	2	0.0102769	-0.741525	1.98814
Q9Y2D5	A-kinase anchor protein 2	AKAP2	1	0.000899685	-0.744874	3.04591
Q9NVI1	Fanconi anemia group I protein	FANCI	1	4.80575e-05	-0.752202	4.31824
Q8IVL5	Prolyl 3-hydroxylase 2	LEPREL1	1	0.0400896	-0.757794	1.39697
P30825	High affinity cationic amino acid transporter 1	SLC7A1	2	0.0404187	-0.758387	1.39342
Q5T3I0	G patch domain-containing protein 4	GPATCH4	1	0.0120752	-0.763701	1.9181
O95478	Ribosome biogenesis protein NSA2 homolog	NSA2	1	0.0489763	-0.766578	1.31001
Q5TCZ1	SH3 and PX domain-containing protein 2A	SH3PXD2A	1	0.00631824	-0.771536	2.1994
P52789	Hexokinase-2	HK2	1	0.015383	-0.775786	1.81296
P07992	DNA excision repair protein ERCC-1	ERCC1	1	0.0302351	-0.777657	1.51949
Q96FL9	Polypeptide N-acetylgalactosaminyltransferase 14	GALNT14	2	0.0103011	-0.785137	1.98712
Q9GZR7	ATP-dependent RNA helicase DDX24	DDX24	1	0.00137585	-0.785627	2.86143
Q9Y3A4	Ribosomal RNA-processing protein 7 homolog A	RRP7A	3	0.0341557	-0.792973	1.46654
P17844	Probable ATP-dependent RNA helicase DDX5	DDX5	1	0.0124546	-0.799604	1.90467
P05783	Keratin, type I cytoskeletal 18	KRT18	2	0.0361788	-0.80004	1.44155
Q5C9Z4	Nucleolar MIF4G domain-containing protein 1	NOM1	1	0.0210207	-0.802269	1.67735
O94808	Glucosamine--fructose-6-phosphate aminotransferase [isomerizing] 2	GFPT2	1	0.0211669	-0.804031	1.67434
Q9NY93	Probable ATP-dependent RNA helicase DDX56	DDX56	2	0.00307693	-0.847371	2.51188
Q9GZX3;Q9GZS9	Carbohydrate sulfotransferase 6;Carbohydrate sulfotransferase 5	CHST6;CHST5	2	0.0345833	-0.847449	1.46113
Q9Y605	MORF4 family-associated protein 1	MRFAP1	1	0.00715143	-0.865508	2.14561
Q6DKI1	60S ribosomal protein L7-like 1	RPL7L1	1	0.00423569	-0.874076	2.37308
Q9ULJ3	Zinc finger protein 295	ZNF295	1	0.00498562	-0.883245	2.30228
P07996	Thrombospondin-1	THBS1	1	0.0158335	-0.921062	1.80042
P82932	28S ribosomal protein S6, mitochondrial	MRPS6	1	9.83642e-05	-0.936856	4.00716
Q9BZ67	FERM domain-containing protein 8	FRMD8	2	0.0250912	-0.961227	1.60048
Q9UL63	Muskelin	MKLN1	1	0.000901376	-0.970488	3.04509
Q07820	Induced myeloid leukemia cell differentiation protein Mcl-1	MCL1	1	0.0316932	-0.987798	1.49903
P01033	Metalloproteinase inhibitor 1	TIMP1	1	0.00219093	-0.999269	2.65937
P31153	S-adenosylmethionine synthase isoform type-2	MAT2A	2	0.00237734	-1.0088	2.62391
Q96BS2	Tescalcin	TESC	1	0.030174	-1.03572	1.52037
Q9BZX2	Uridine-cytidine kinase 2	UCK2	1	0.0382813	-1.04984	1.41701
Q9Y2B9	cAMP-dependent protein kinase inhibitor gamma	PKIG	1	0.0318576	-1.07431	1.49679
P53794	Sodium/myo-inositol cotransporter	SLC5A3	1	0.0192937	-1.15971	1.71459
Q9NRZ9	Lymphoid-specific helicase	HELLS	1	0.0167518	-1.18945	1.77594
O75173	A disintegrin and metalloproteinase with thrombospondin motifs 4	ADAMTS4	1	0.040867	-1.27253	1.38863
Q96T88	E3 ubiquitin-protein ligase UHRF1	UHRF1	1	0.0246951	-1.29531	1.60739
P61587	Rho-related GTP-binding protein RhoE	RND3	1	0.0098834	-1.50956	2.00509
Q6PL18	ATPase family AAA domain-containing protein 2	ATAD2	1	0.0133554	-1.52218	1.87434
P00750	Tissue-type plasminogen activator;Tissue-type plasminogen activator chain A;Tissue-type plasminogen activator chain B	PLAT	1	0.0111511	-1.58429	1.95268
O15240	Neurosecretory protein VGF;Neuroendocrine regulatory peptide-1;Neuroendocrine regulatory peptide-2	VGF	1	0.0056743	-1.65634	2.24609
Q9C004	Protein sprouty homolog 4	SPRY4	1	0.00322372	-1.7657	2.49164
P17936	Insulin-like growth factor-binding protein 3	IGFBP3	1	0.026179	-1.77277	1.58205
Q9NSC2	Sal-like protein 1	SALL1	1	0.00308911	-1.85784	2.51017
Q15004	PCNA-associated factor	PAF	1	0.0201585	-1.93659	1.69554
P31350	Ribonucleoside-diphosphate reductase subunit M2	RRM2	2	0.0129454	-1.9719	1.88788
Q9ULX9	Transcription factor MafF	MAFF	1	0.021002	-2.07282	1.67774

## Sheet: Volcano TAB 3days vs CTL WP
Majority protein IDs	Protein names	Gene names	Proteins	p-value	Average Ratio 3days/Control (Log2 scale)	"-Log10 p-value"
O00339	Matrilin-2	MATN2	1	0.0415534	3.63344	1.38139
P29373	Cellular retinoic acid-binding protein 2	CRABP2	1	0.0376689	3.51658	1.42402
Q6UVY6	DBH-like monooxygenase protein 1	MOXD1	1	0.00586631	3.02847	2.23164
P50895	Basal cell adhesion molecule	BCAM	1	0.00530135	2.82448	2.27561
Q9Y3Z3	SAM domain and HD domain-containing protein 1	SAMHD1	1	0.00415423	2.73497	2.38151
O95502	Neuronal pentraxin receptor	NPTXR	1	0.0329537	2.70626	1.4821
P02511	Alpha-crystallin B chain	CRYAB	1	0.0128694	2.69459	1.89044
Q53TN4	Cytochrome b reductase 1	CYBRD1	1	0.0342329	2.67914	1.46556
Q08431	Lactadherin;Lactadherin short form;Medin	MFGE8	1	0.0211801	2.57062	1.67407
P02656	Apolipoprotein C-III	APOC3	1	0.0218974	2.4763	1.65961
Q9H4E5	Rho-related GTP-binding protein RhoJ	RHOJ	1	0.0135988	2.34577	1.8665
Q9H4G0	Band 4.1-like protein 1	EPB41L1	1	0.0270056	2.2803	1.56855
Q14699	Raftlin	RFTN1	1	0.0116148	2.27598	1.93499
P02751	Fibronectin;Anastellin;Ugl-Y1;Ugl-Y2;Ugl-Y3	FN1	1	0.0173302	2.24856	1.7612
P55290	Cadherin-13	CDH13	1	0.0268217	2.16605	1.57151
Q12841	Follistatin-related protein 1	FSTL1	1	0.0171733	2.13272	1.76515
O15230	Laminin subunit alpha-5	LAMA5	1	0.0135301	2.11371	1.8687
P02462	Collagen alpha-1(IV) chain;Arresten	COL4A1	1	0.00342183	2.05373	2.46574
P10586	Receptor-type tyrosine-protein phosphatase F	PTPRF	1	0.0273698	1.9682	1.56273
P28799	Granulins;Acrogranin;Paragranulin;Granulin-1;Granulin-2;Granulin-3;Granulin-4;Granulin-5;Granulin-6;Granulin-7	GRN	1	0.0394819	1.92861	1.4036
P13612	Integrin alpha-4	ITGA4	1	0.00306583	1.8891	2.51345
P98160	Basement membrane-specific heparan sulfate proteoglycan core protein;Endorepellin;LG3 peptide	HSPG2	1	0.0063123	1.88229	2.19981
Q9UPQ0	LIM and calponin homology domains-containing protein 1	LIMCH1	1	0.00783178	1.8292	2.10614
P58005	Sestrin-3	SESN3	1	0.0286743	1.82322	1.54251
O00468	Agrin	AGRN	1	0.0114146	1.78389	1.94254
P16112	Aggrecan core protein;Aggrecan core protein 2	ACAN	1	0.0272784	1.73821	1.56418
Q14118	Dystroglycan;Alpha-dystroglycan;Beta-dystroglycan	DAG1	1	0.00108753	1.71544	2.96356
P56199	Integrin alpha-1	ITGA1	1	0.0161663	1.71532	1.79139
Q15746	Myosin light chain kinase, smooth muscle;Myosin light chain kinase, smooth muscle, deglutamylated form	MYLK	1	0.00264356	1.7004	2.57781
P39060	Collagen alpha-1(XVIII) chain;Endostatin	COL18A1	1	0.00395954	1.67022	2.40236
Q8TCZ2	CD99 antigen-like protein 2	CD99L2	1	0.0365608	1.65347	1.43698
P14923	Junction plakoglobin	JUP	1	0.0168678	1.65126	1.77294
Q95460	Major histocompatibility complex class I-related gene protein	MR1	1	0.0135354	1.64187	1.86853
Q9BX66	Sorbin and SH3 domain-containing protein 1	SORBS1	1	0.0183009	1.60835	1.73753
P58107	Epiplakin	EPPK1	1	1.47799e-05	1.58431	4.83033
P00167	Cytochrome b5	CYB5A	1	0.00305278	1.5724	2.5153
P07339	Cathepsin D;Cathepsin D light chain;Cathepsin D heavy chain	CTSD	1	0.0142585	1.56738	1.84593
Q9UM22	Mammalian ependymin-related protein 1	EPDR1	1	0.00424693	1.56599	2.37193
P23471	Receptor-type tyrosine-protein phosphatase zeta	PTPRZ1	1	0.0282596	1.54539	1.54883
Q9Y6N5	Sulfide:quinone oxidoreductase, mitochondrial	SQRDL	1	0.00193196	1.5389	2.714
Q5KU26	Collectin-12	COLEC12	1	0.0432899	1.51244	1.36361
Q13449	Limbic system-associated membrane protein	LSAMP	4	0.0469537	1.50116	1.32833
P14927	Cytochrome b-c1 complex subunit 7	UQCRB	1	0.0339981	1.49934	1.46855
P17301	Integrin alpha-2	ITGA2	1	0.0185138	1.48567	1.7325
P18084	Integrin beta-5	ITGB5	1	0.00574253	1.47223	2.2409
P35611	Alpha-adducin	ADD1	1	0.0103152	1.4665	1.98652
P08572	Collagen alpha-2(IV) chain;Canstatin	COL4A2	1	0.0126959	1.46054	1.89634
Q03135	Caveolin-1	CAV1	2	0.0164979	1.45667	1.78257
O75629	Protein CREG1	CREG1	1	0.0333752	1.42959	1.47658
O60245	Protocadherin-7	PCDH7	1	0.0398984	1.41108	1.39904
Q96AQ6	Pre-B-cell leukemia transcription factor-interacting protein 1	PBXIP1	1	0.0325999	1.40056	1.48678
Q9UBP4	Dickkopf-related protein 3	DKK3	1	0.0357501	1.39674	1.44672
P14209	CD99 antigen	CD99	1	0.00242172	1.39263	2.61588
Q68CZ2	Tensin-3	TNS3	2	0.0185141	1.36512	1.7325
Q99985	Semaphorin-3C	SEMA3C	1	0.0100472	1.34072	1.99796
P08133	Annexin A6	ANXA6	1	0.033696	1.33941	1.47242
Q969P0	Immunoglobulin superfamily member 8	IGSF8	1	0.00399257	1.33443	2.39875
Q8N3V7	Synaptopodin	SYNPO	1	0.0349166	1.33365	1.45697
P01023	Alpha-2-macroglobulin	A2M	1	0.0381611	1.31881	1.41838
P11279	Lysosome-associated membrane glycoprotein 1	LAMP1	1	0.0430198	1.31572	1.36633
P51636	Caveolin-2	CAV2	1	0.0305671	1.31557	1.51475
Q9BUP0	EF-hand domain-containing protein D1	EFHD1	1	0.00618694	1.30213	2.20852
O15400	Syntaxin-7	STX7	1	0.0297901	1.28777	1.52593
Q12884	Seprase	FAP	1	0.0462247	1.28308	1.33513
Q07954	Prolow-density lipoprotein receptor-related protein 1;Low-density lipoprotein receptor-related protein 1 85 kDa subunit;Low-density lipoprotein receptor-related protein 1 515 kDa subunit;Low-density lipoprotein receptor-related protein 1 intracellular domain	LRP1	1	0.0443052	1.28207	1.35355
P07942	Laminin subunit beta-1	LAMB1	1	0.0218808	1.28124	1.65994
P10619	Lysosomal protective protein;Lysosomal protective protein 32 kDa chain;Lysosomal protective protein 20 kDa chain	CTSA	1	0.0256892	1.27417	1.59025
O00469	Procollagen-lysine,2-oxoglutarate 5-dioxygenase 2	PLOD2	1	0.012303	1.26987	1.90999
Q9UJU5	Forkhead box protein D3	FOXD3	11	0.00750906	1.25715	2.12441
P11047	Laminin subunit gamma-1	LAMC1	2	0.004041	1.25429	2.39351
P03928	ATP synthase protein 8	MT-ATP8	1	0.0241992	1.25187	1.6162
P17900	Ganglioside GM2 activator;Ganglioside GM2 activator isoform short	GM2A	1	0.0272637	1.24997	1.56442
Q92522	Histone H1x	H1FX	1	0.00763843	1.23795	2.117
P21926	CD9 antigen	CD9	1	0.00832307	1.23667	2.07972
Q9UH99	SUN domain-containing protein 2	SUN2	1	0.00410586	1.22177	2.3866
P80404	4-aminobutyrate aminotransferase, mitochondrial	ABAT	1	0.016801	1.22175	1.77467
P49448	Glutamate dehydrogenase 2, mitochondrial	GLUD2	1	0.0486956	1.21783	1.31251
P13473	Lysosome-associated membrane glycoprotein 2	LAMP2	1	0.0272269	1.21742	1.565
P49641	Alpha-mannosidase 2x	MAN2A2	1	0.0168324	1.21495	1.77385
P54289	Voltage-dependent calcium channel subunit alpha-2/delta-1;Voltage-dependent calcium channel subunit alpha-2-1;Voltage-dependent calcium channel subunit delta-1	CACNA2D1	1	0.028859	1.2091	1.53972
Q6ZVM7	TOM1-like protein 2	TOM1L2	1	0.0157509	1.20364	1.80269
O43169	Cytochrome b5 type B	CYB5B	1	0.0394904	1.20138	1.40351
P04156	Major prion protein	PRNP	1	0.0035492	1.20017	2.44987
P03989	HLA class I histocompatibility antigen, B-27 alpha chain	HLA-B	1	0.0362115	1.19998	1.44115
Q09666	Neuroblast differentiation-associated protein AHNAK	AHNAK	1	0.000579611	1.19782	3.23686
Q96HH9	GRAM domain-containing protein 3	GRAMD3	1	0.0279208	1.19736	1.55407
Q8NFZ8	Cell adhesion molecule 4	CADM4	1	0.0311523	1.19632	1.50651
Q5SZK8	FRAS1-related extracellular matrix protein 2	FREM2	1	0.0467747	1.19526	1.32999
P09493	Tropomyosin alpha-1 chain	TPM1	1	0.027407	1.1924	1.56214
Q96CM8	Acyl-CoA synthetase family member 2, mitochondrial	ACSF2	1	0.0357034	1.16665	1.44729
Q02318	Sterol 26-hydroxylase, mitochondrial	CYP27A1	1	0.00377731	1.16487	2.42282
O00151	PDZ and LIM domain protein 1	PDLIM1	1	0.0108561	1.15948	1.96433
O15061	Synemin	SYNM	1	0.0491762	1.15747	1.30825
O43301	Heat shock 70 kDa protein 12A	HSPA12A	2	0.0397635	1.15581	1.40052
Q08380	Galectin-3-binding protein	LGALS3BP	1	0.0119009	1.15262	1.92442
Q6NZI2	Polymerase I and transcript release factor	PTRF	1	0.0128621	1.14581	1.89069
P30508;Q29960;Q29963;Q07000;P30505;Q29865;P30504;Q9TNN7	HLA class I histocompatibility antigen, Cw-12 alpha chain;HLA class I histocompatibility antigen, Cw-16 alpha chain;HLA class I histocompatibility antigen, Cw-6 alpha chain;HLA class I histocompatibility antigen, Cw-15 alpha chain;HLA class I histocompatibility antigen, Cw-8 alpha chain;HLA class I histocompatibility antigen, Cw-18 alpha chain;HLA class I histocompatibility antigen, Cw-4 alpha ch…	HLA-C	8	0.0436242	1.14058	1.36027
Q9HAT2	Sialate O-acetylesterase	SIAE	1	0.0335169	1.13198	1.47474
O00560	Syntenin-1	SDCBP	1	0.0264076	1.1303	1.57827
Q9NZM1	Myoferlin	MYOF	1	0.0126925	1.13001	1.89645
O75323	Protein NipSnap homolog 2	GBAS	1	0.0307565	1.12221	1.51206
P21980	Protein-glutamine gamma-glutamyltransferase 2	TGM2	2	0.04	1.12057	1.39794
O60462	Neuropilin-2	NRP2	1	0.0467316	1.11934	1.33039
Q9Y2Q5	Ragulator complex protein LAMTOR2	LAMTOR2	1	0.0476891	1.10925	1.32158
Q9NYL2	Mitogen-activated protein kinase kinase kinase MLT	MLTK	1	0.0433037	1.10925	1.36348
P78357	Contactin-associated protein 1	CNTNAP1	1	0.0277575	1.10592	1.55662
P01892	HLA class I histocompatibility antigen, A-2 alpha chain	HLA-A	6	0.00345247	1.10396	2.46187
Q9P0K7	Ankycorbin	RAI14	1	0.00458026	1.09293	2.33911
Q9Y2S2	Lambda-crystallin homolog	CRYL1	1	0.00483808	1.09212	2.31533
Q96GK7;Q6P2I3	Fumarylacetoacetate hydrolase domain-containing protein 2A;Fumarylacetoacetate hydrolase domain-containing protein 2B	FAHD2A;FAHD2B	2	0.0394389	1.08318	1.40408
Q8IVF2	Protein AHNAK2	AHNAK2	1	0.0433621	1.08213	1.36289
Q02252	Methylmalonate-semialdehyde dehydrogenase [acylating], mitochondrial	ALDH6A1	1	0.00714723	1.06922	2.14586
Q96ME7	Zinc finger protein 512	ZNF512	1	0.0150048	1.06672	1.82377
Q9P2F8	Signal-induced proliferation-associated 1-like protein 2	SIPA1L2	1	0.0238873	1.06638	1.62183
P05534;P30447	HLA class I histocompatibility antigen, A-24 alpha chain;HLA class I histocompatibility antigen, A-23 alpha chain	HLA-A	3	0.0296083	1.06152	1.52859
Q9NZN3	EH domain-containing protein 3	EHD3	1	0.0198479	1.05977	1.70229
Q9Y6C2	EMILIN-1	EMILIN1	1	0.0244231	1.05193	1.6122
Q96BM9	ADP-ribosylation factor-like protein 8A	ARL8A	1	0.00898132	1.05147	2.04666
Q14344	Guanine nucleotide-binding protein subunit alpha-13	GNA13	1	0.0275132	1.05035	1.56046
Q8WXH0	Nesprin-2	SYNE2	1	0.0279338	1.0457	1.55387
P28161	Glutathione S-transferase Mu 2	GSTM2	1	0.0278406	1.04407	1.55532
Q9BQE5	Apolipoprotein L2	APOL2	1	0.012816	1.04278	1.89225
P54652	Heat shock-related 70 kDa protein 2	HSPA2	1	0.00435276	1.0394	2.36123
P17813	Endoglin	ENG	1	0.0326812	1.03476	1.4857
P60201	Myelin proteolipid protein	PLP1	1	0.0128472	1.03328	1.89119
P55809	Succinyl-CoA:3-ketoacid-coenzyme A transferase 1, mitochondrial	OXCT1	2	0.0463709	1.02623	1.33375
O14672	Disintegrin and metalloproteinase domain-containing protein 10	ADAM10	1	0.0298806	1.01481	1.52461
Q6ZMZ3	Nesprin-3	C14orf49	1	0.00319584	1.00982	2.49541
P07355;A6NMY6	Annexin A2;Putative annexin A2-like protein	ANXA2;ANXA2P2	2	0.0299844	1.00722	1.52311
O75695	Protein XRP2	RP2	1	0.00475377	1.00401	2.32296
Q12959	Disks large homolog 1	DLG1	2	0.0351254	0.999014	1.45438
Q8NHP8	Putative phospholipase B-like 2;Putative phospholipase B-like 2 32 kDa form;Putative phospholipase B-like 2 45 kDa form	PLBD2	1	0.0356596	0.991632	1.44782
P21333	Filamin-A	FLNA	1	0.0256534	0.989333	1.59086
Q13423	NAD(P) transhydrogenase, mitochondrial	NNT	1	0.0321313	0.985136	1.49307
P06756	Integrin alpha-V;Integrin alpha-V heavy chain;Integrin alpha-V light chain	ITGAV	1	0.0346138	0.982997	1.46075
O75600	2-amino-3-ketobutyrate coenzyme A ligase, mitochondrial	GCAT	1	0.0193149	0.970093	1.71411
Q96RT1	Protein LAP2	ERBB2IP	2	0.0104618	0.969848	1.98039
Q9UHG3	Prenylcysteine oxidase 1	PCYOX1	1	0.0298644	0.96483	1.52485
P05556	Integrin beta-1	ITGB1	1	0.0108655	0.962537	1.96395
Q8TCT8	Signal peptide peptidase-like 2A	SPPL2A	1	0.018218	0.957914	1.7395
P62873	Guanine nucleotide-binding protein G(I)/G(S)/G(T) subunit beta-1	GNB1	1	0.0314172	0.955661	1.50283
Q63ZY3	KN motif and ankyrin repeat domain-containing protein 2	KANK2	1	0.0130053	0.954023	1.88588
Q04721	Neurogenic locus notch homolog protein 2;Notch 2 extracellular truncation;Notch 2 intracellular domain	NOTCH2	1	0.0268534	0.950767	1.571
Q92673	Sortilin-related receptor	SORL1	1	0.0121419	0.941983	1.91571
P14543	Nidogen-1	NID1	2	0.0158632	0.938976	1.79961
Q9UDY2	Tight junction protein ZO-2	TJP2	1	0.00876499	0.936113	2.05725
P07099	Epoxide hydrolase 1	EPHX1	1	0.0109652	0.921055	1.95998
P60660	Myosin light polypeptide 6	MYL6	1	0.00536354	0.91265	2.27055
O43491	Band 4.1-like protein 2	EPB41L2	1	0.0144601	0.91173	1.83983
Q08495	Dematin	EPB49	1	0.00279285	0.910733	2.55395
Q15139	Serine/threonine-protein kinase D1	PRKD1	1	0.0144281	0.907737	1.84079
P22307	Non-specific lipid-transfer protein	SCP2	1	0.0218517	0.905762	1.66051
Q6WCQ1	Myosin phosphatase Rho-interacting protein	MPRIP	1	0.0389981	0.9008	1.40896
Q96RW7	Hemicentin-1	HMCN1	1	0.00793031	0.897085	2.10071
Q9H0X4	Protein ITFG3	ITFG3	1	0.0354787	0.896362	1.45003
P61769	Beta-2-microglobulin;Beta-2-microglobulin form pI 5.3	B2M	1	0.00183931	0.892611	2.73535
P01111	GTPase NRas	NRAS	1	0.0147565	0.892197	1.83102
P48449	Lanosterol synthase	LSS	1	0.0142563	0.890952	1.84599
Q9NZU0	Leucine-rich repeat transmembrane protein FLRT3	FLRT3	2	0.00484748	0.875989	2.31448
P05067	Amyloid beta A4 protein;N-APP;Soluble APP-alpha;Soluble APP-beta;C99;Beta-amyloid protein 42;Beta-amyloid protein 40;C83;P3(42);P3(40);C80;Gamma-secretase C-terminal fragment 59;Gamma-secretase C-terminal fragment 57;Gamma-secretase C-terminal fragment 50;C31	APP	1	0.0397272	0.867844	1.40091
P30499	HLA class I histocompatibility antigen, Cw-1 alpha chain	HLA-C	1	0.0138228	0.867844	1.8594
P19022	Cadherin-2	CDH2	1	0.0148119	0.866367	1.82939
P35579	Myosin-9	MYH9	7	0.0464303	0.863198	1.3332
P84157	Matrix-remodeling-associated protein 7	MXRA7	1	0.0388711	0.862696	1.41037
P29992	Guanine nucleotide-binding protein subunit alpha-11	GNA11	1	0.0174841	0.860976	1.75736
Q96IZ0	PRKC apoptosis WT1 regulator protein	PAWR	1	0.0409485	0.857636	1.38776
Q8TB22	Spermatogenesis-associated protein 20	SPATA20	1	0.0494937	0.856176	1.30545
Q13510	Acid ceramidase;Acid ceramidase subunit alpha;Acid ceramidase subunit beta	ASAH1	1	0.0170341	0.856122	1.76868
O00264	Membrane-associated progesterone receptor component 1	PGRMC1	1	0.0400362	0.855538	1.39755
O60716	Catenin delta-1	CTNND1	1	0.00939966	0.855485	2.02689
O00159	Unconventional myosin-Ic	MYO1C	2	0.00017071	0.853783	3.76774
P50281	Matrix metalloproteinase-14	MMP14	2	0.0290533	0.853117	1.5368
Q12797	Aspartyl/asparaginyl beta-hydroxylase	ASPH	1	0.0294518	0.845805	1.53089
P42126	Enoyl-CoA delta isomerase 1, mitochondrial	ECI1	1	0.0332122	0.844519	1.4787
P12694	2-oxoisovalerate dehydrogenase subunit alpha, mitochondrial	BCKDHA	1	0.000220561	0.841463	3.65647
O95819	Mitogen-activated protein kinase kinase kinase kinase 4	MAP4K4	1	0.0460919	0.838266	1.33638
O15031	Plexin-B2	PLXNB2	2	0.0155017	0.838159	1.80962
P30038	Delta-1-pyrroline-5-carboxylate dehydrogenase, mitochondrial	ALDH4A1	1	0.0134359	0.837593	1.87173
P48509	CD151 antigen	CD151	1	0.00806372	0.827385	2.09346
Q13637	Ras-related protein Rab-32	RAB32	2	0.0214844	0.823532	1.66788
Q8NCN5	Pyruvate dehydrogenase phosphatase regulatory subunit, mitochondrial	PDPR	1	0.00754954	0.823505	2.12208
P46939	Utrophin	UTRN	2	0.022798	0.821085	1.6421
Q9NPJ3	Acyl-coenzyme A thioesterase 13	ACOT13	1	0.0422694	0.820077	1.37397
P04899	Guanine nucleotide-binding protein G(i) subunit alpha-2	GNAI2	5	0.00190609	0.819504	2.71986
Q6Y288	Beta-1,3-glucosyltransferase	B3GALTL	1	0.00515907	0.817951	2.28743
Q9NZJ9;Q96G61	Diphosphoinositol polyphosphate phosphohydrolase 2;Diphosphoinositol polyphosphate phosphohydrolase 3-beta	NUDT4;NUDT11	2	0.0406563	0.814509	1.39087
P98194	Calcium-transporting ATPase type 2C member 1	ATP2C1	1	0.00762094	0.809936	2.11799
P13716	Delta-aminolevulinic acid dehydratase	ALAD	1	0.0342961	0.807328	1.46475
Q96PU8	Protein quaking	QKI	1	0.0192947	0.801241	1.71456
O75369	Filamin-B	FLNB	1	0.00370379	0.801131	2.43135
Q9UBX3	Mitochondrial dicarboxylate carrier	SLC25A10	1	0.0023359	0.800192	2.63155
Q9P0J1	[Pyruvate dehydrogenase [acetyl-transferring]]-phosphatase 1, mitochondrial	PDP1	1	0.036652	0.799198	1.4359
O75521	Enoyl-CoA delta isomerase 2, mitochondrial	ECI2	1	0.0400766	0.798119	1.39711
Q7L5N7	Lysophosphatidylcholine acyltransferase 2	LPCAT2	1	0.000605729	0.796459	3.21772
Q9UDR5	Alpha-aminoadipic semialdehyde synthase, mitochondrial;Lysine ketoglutarate reductase;Saccharopine dehydrogenase	AASS	1	0.0110751	0.786457	1.95565
P16615	Sarcoplasmic/endoplasmic reticulum calcium ATPase 2	ATP2A2	3	0.0396583	0.784755	1.40167
O75781	Paralemmin-1	PALM	1	0.0260273	0.783862	1.58457
Q08174	Protocadherin-1	PCDH1	2	0.000431456	0.77616	3.36506
O95425	Supervillin	SVIL	1	0.00559642	0.771717	2.25209
Q14126	Desmoglein-2	DSG2	1	0.0124027	0.768756	1.90648
O15121	Sphingolipid delta(4)-desaturase DES1	DEGS1	1	0.0417358	0.76822	1.37949
P35613	Basigin	BSG	1	0.0198706	0.755486	1.70179
P62879	Guanine nucleotide-binding protein G(I)/G(S)/G(T) subunit beta-2	GNB2	1	0.0239789	0.752663	1.62017
Q13813	Spectrin alpha chain, brain	SPTAN1	2	0.0224575	0.748776	1.64864
P35222	Catenin beta-1	CTNNB1	1	0.0169917	0.74637	1.76976
Q9Y608	Leucine-rich repeat flightless-interacting protein 2	LRRFIP2	1	0.00365621	0.743242	2.43697
Q8WX93	Palladin	PALLD	1	0.0201712	0.740107	1.69527
P00387	NADH-cytochrome b5 reductase 3;NADH-cytochrome b5 reductase 3 membrane-bound form;NADH-cytochrome b5 reductase 3 soluble form	CYB5R3	1	0.0281625	0.738955	1.55033
P33121	Long-chain-fatty-acid--CoA ligase 1	ACSL1	1	0.0468377	0.720454	1.3294
Q13563	Polycystin-2	PKD2	1	0.0266345	0.713227	1.57455
P53007	Tricarboxylate transport protein, mitochondrial	SLC25A1	1	0.023813	0.711377	1.62319
P08195	4F2 cell-surface antigen heavy chain	SLC3A2	1	0.0478829	0.710496	1.31982
Q9H1E3	Nuclear ubiquitous casein and cyclin-dependent kinase substrate 1	NUCKS1	1	0.00794195	0.698959	2.10007
Q9UBV8	Peflin	PEF1	1	0.00482676	0.697151	2.31634
P09110	3-ketoacyl-CoA thiolase, peroxisomal	ACAA1	1	0.0127011	0.696825	1.89616
Q96RQ3	Methylcrotonoyl-CoA carboxylase subunit alpha, mitochondrial	MCCC1	1	0.0268047	0.696261	1.57179
Q13308	Inactive tyrosine-protein kinase 7	PTK7	1	0.0340286	0.695341	1.46816
Q9Y277	Voltage-dependent anion-selective channel protein 3	VDAC3	1	0.0263217	0.694241	1.57969
P13987	CD59 glycoprotein	CD59	1	0.0413132	0.694033	1.38391
Q7Z3D6	UPF0317 protein C14orf159, mitochondrial	C14orf159	1	0.0351971	0.692576	1.45349
Q9NVJ2	ADP-ribosylation factor-like protein 8B	ARL8B	1	0.0230869	0.689389	1.63663
Q01082	Spectrin beta chain, brain 1	SPTBN1	3	0.00671114	0.688374	2.1732
P19623	Spermidine synthase	SRM	1	0.0148635	0.687987	1.82788
P51648	Fatty aldehyde dehydrogenase	ALDH3A2	3	0.00142969	0.68709	2.84476
Q9P0I2	Transmembrane protein 111	TMEM111	1	0.0414525	0.685028	1.38245
P54920	Alpha-soluble NSF attachment protein	NAPA	2	0.0445212	0.683921	1.35143
O43795	Unconventional myosin-Ib	MYO1B	1	0.00963321	0.681044	2.01623
Q86Y82	Syntaxin-12	STX12	1	0.0371123	0.680145	1.43048
Q9BTX1	Nucleoporin NDC1	TMEM48	1	0.00116854	0.677651	2.93236
Q8IWB7	WD repeat and FYVE domain-containing protein 1	WDFY1	1	0.00184642	0.67687	2.73367
P17252	Protein kinase C alpha type	PRKCA	2	0.0282798	0.668361	1.54852
P16070	CD44 antigen	CD44	1	0.00255003	0.667362	2.59345
P68032;P68133	Actin, alpha cardiac muscle 1;Actin, alpha skeletal muscle	ACTC1;ACTA1	2	0.0370151	0.665757	1.43162
Q14764	Major vault protein	MVP	1	0.0437306	0.665393	1.35921
O00746	Nucleoside diphosphate kinase, mitochondrial	NME4	1	0.0454654	0.665271	1.34232
P12931	Proto-oncogene tyrosine-protein kinase Src	SRC	3	0.0425809	0.662965	1.37079
Q06787	Fragile X mental retardation protein 1	FMR1	1	0.0487483	0.658066	1.31204
Q9UMR5	Lysosomal thioesterase PPT2	PPT2	1	0.00447024	0.65761	2.34967
Q96QT4	Transient receptor potential cation channel subfamily M member 7	TRPM7	2	0.0414229	0.648772	1.38276
Q9BYD1	39S ribosomal protein L13, mitochondrial	MRPL13	1	0.0459008	0.646931	1.33818
Q8TED1	Probable glutathione peroxidase 8	GPX8	1	0.0258807	0.643949	1.58702
P35914	Hydroxymethylglutaryl-CoA lyase, mitochondrial	HMGCL	2	0.0197116	0.640158	1.70528
Q8IXI2	Mitochondrial Rho GTPase 1	RHOT1	1	0.0387223	0.63512	1.41204
Q6P1X6	UPF0598 protein C8orf82	C8orf82	1	0.0287212	0.628975	1.5418
Q99470	Stromal cell-derived factor 2	SDF2	1	0.0385432	0.628789	1.41405
Q6STE5	SWI/SNF-related matrix-associated actin-dependent regulator of chromatin subfamily D member 3	SMARCD3	1	0.00380447	0.626237	2.41971
Q9HAV0	Guanine nucleotide-binding protein subunit beta-4	GNB4	1	0.0336809	0.626019	1.47262
Q9P2B2	Prostaglandin F2 receptor negative regulator	PTGFRN	1	0.0229577	0.612809	1.63907
Q13557	Calcium/calmodulin-dependent protein kinase type II subunit delta	CAMK2D	3	0.0123185	0.611739	1.90944
O00186	Syntaxin-binding protein 3	STXBP3	1	0.0359824	0.605431	1.44391
Q9HCC0	Methylcrotonoyl-CoA carboxylase beta chain, mitochondrial	MCCC2	1	0.0225036	0.599477	1.64775
P35221	Catenin alpha-1	CTNNA1	3	0.00284918	0.596649	2.54528
P38606	V-type proton ATPase catalytic subunit A	ATP6V1A	1	0.0341863	0.590913	1.46615
Q9Y2Q3	Glutathione S-transferase kappa 1	GSTK1	1	0.0262465	0.583776	1.58093
P43246	DNA mismatch repair protein Msh2	MSH2	1	0.00897048	-0.584523	2.04718
Q13111	Chromatin assembly factor 1 subunit A	CHAF1A	1	0.00371404	-0.585879	2.43015
Q8WX92	Negative elongation factor B	COBRA1	1	0.0296837	-0.586572	1.52748
P40692	DNA mismatch repair protein Mlh1	MLH1	1	0.0408222	-0.594886	1.3891
Q01469	Fatty acid-binding protein, epidermal	FABP5	2	0.0338584	-0.595279	1.47033
P25205	DNA replication licensing factor MCM3	MCM3	1	0.0132577	-0.596463	1.87753
Q9Y262	Eukaryotic translation initiation factor 3 subunit L	EIF3L	1	0.0412183	-0.600497	1.38491
O15372	Eukaryotic translation initiation factor 3 subunit H	EIF3H	1	0.00618989	-0.60219	2.20832
Q12849	G-rich sequence factor 1	GRSF1	1	0.0109272	-0.606232	1.96149
P23588	Eukaryotic translation initiation factor 4B	EIF4B	1	0.0390162	-0.606657	1.40875
Q96FS4	Signal-induced proliferation-associated protein 1	SIPA1	1	0.0248455	-0.60717	1.60475
Q7Z417	Nuclear fragile X mental retardation-interacting protein 2	NUFIP2	1	0.00547026	-0.612807	2.26199
Q96PZ0	Pseudouridylate synthase 7 homolog	PUS7	1	0.00811471	-0.613689	2.09073
Q9NVU7	Protein SDA1 homolog	SDAD1	1	0.0182223	-0.614389	1.7394
O43663	Protein regulator of cytokinesis 1	PRC1	1	0.0444548	-0.617351	1.35208
Q9NR09	Baculoviral IAP repeat-containing protein 6	BIRC6	1	0.0178778	-0.619773	1.74768
O00541	Pescadillo homolog	PES1	1	0.0172484	-0.625007	1.76325
Q63HR2	Tensin-like C1 domain-containing phosphatase	TENC1	1	0.0231111	-0.631928	1.63618
Q6IQ49	UPF0667 protein C1orf55	C1orf55	1	0.00169895	-0.635435	2.76982
P30260	Cell division cycle protein 27 homolog	CDC27	1	0.0208693	-0.643278	1.68049
Q14152	Eukaryotic translation initiation factor 3 subunit A	EIF3A	1	0.0393493	-0.656134	1.40506
P16930	Fumarylacetoacetase	FAH	1	0.0405076	-0.659001	1.39246
Q9H974	Queuine tRNA-ribosyltransferase subunit QTRTD1	QTRTD1	1	0.00794279	-0.661	2.10003
O15355	Protein phosphatase 1G	PPM1G	1	0.0100508	-0.663092	1.9978
Q2NL82	Pre-rRNA-processing protein TSR1 homolog	TSR1	1	0.00919023	-0.667096	2.03667
O15014	Zinc finger protein 609	ZNF609	1	0.0047905	-0.670015	2.31962
Q53EU6	Glycerol-3-phosphate acyltransferase 3	AGPAT9	1	0.0312305	-0.670589	1.50542
P55010	Eukaryotic translation initiation factor 5	EIF5	1	0.0204597	-0.67278	1.6891
Q9UKD2	mRNA turnover protein 4 homolog	MRTO4	1	0.0303097	-0.674176	1.51842
P49736	DNA replication licensing factor MCM2	MCM2	1	0.0164246	-0.675328	1.7845
Q08752	Peptidyl-prolyl cis-trans isomerase D	PPID	1	0.0310465	-0.676265	1.50799
Q9UHV9	Prefoldin subunit 2	PFDN2	1	0.0186662	-0.679319	1.72894
P33992	DNA replication licensing factor MCM5	MCM5	1	0.0132711	-0.689063	1.87709
Q9H5Q4	Dimethyladenosine transferase 2, mitochondrial	TFB2M	1	0.0151829	-0.689784	1.81865
Q96GM8	Target of EGR1 protein 1	TOE1	1	0.0485429	-0.690118	1.31387
Q9BVJ6	U3 small nucleolar RNA-associated protein 14 homolog A	UTP14A	2	0.00745657	-0.691041	2.12746
O95749	Geranylgeranyl pyrophosphate synthase	GGPS1	1	0.0483868	-0.69373	1.31527
P49005	DNA polymerase delta subunit 2	POLD2	1	0.0299526	-0.701217	1.52357
Q9H0S4	Probable ATP-dependent RNA helicase DDX47	DDX47	1	0.00581119	-0.704786	2.23573
P35269	General transcription factor IIF subunit 1	GTF2F1	1	0.0395802	-0.713789	1.40252
Q9BWU0	Kanadaptin	SLC4A1AP	1	0.00151775	-0.717374	2.8188
P11142	Heat shock cognate 71 kDa protein	HSPA8	1	0.00598078	-0.723094	2.22324
Q00169	Phosphatidylinositol transfer protein alpha isoform	PITPNA	1	0.016153	-0.7361	1.79175
Q9NY93	Probable ATP-dependent RNA helicase DDX56	DDX56	2	0.0316095	-0.736637	1.50018
P31689	DnaJ homolog subfamily A member 1	DNAJA1	1	0.018499	-0.738987	1.73285
Q9H4L7	SWI/SNF-related matrix-associated actin-dependent regulator of chromatin subfamily A containing DEAD/H box 1	SMARCAD1	1	0.0397581	-0.746704	1.40057
Q9BTX7	Alpha-tocopherol transfer protein-like	TTPAL	1	0.0372279	-0.74996	1.42913
P33993	DNA replication licensing factor MCM7	MCM7	1	0.00157839	-0.75068	2.80178
P54709	Sodium/potassium-transporting ATPase subunit beta-3	ATP1B3	1	0.00218722	-0.751327	2.66011
P11387	DNA topoisomerase 1	TOP1	2	0.00392849	-0.756168	2.40577
Q8TD43	Transient receptor potential cation channel subfamily M member 4	TRPM4	1	0.0362029	-0.763032	1.44126
Q06203	Amidophosphoribosyltransferase	PPAT	1	0.049041	-0.764501	1.30944
O75717	WD repeat and HMG-box DNA-binding protein 1	WDHD1	1	0.0187603	-0.768478	1.72676
P52789	Hexokinase-2	HK2	1	0.0187733	-0.775705	1.72646
Q9H9Y2	Ribosome production factor 1	RPF1	1	0.0449607	-0.778812	1.34717
P33991	DNA replication licensing factor MCM4	MCM4	1	0.00253806	-0.781421	2.5955
O75691	Small subunit processome component 20 homolog	UTP20	1	0.0154707	-0.793741	1.81049
Q14C86	GTPase-activating protein and VPS9 domain-containing protein 1	GAPVD1	1	0.0112447	-0.794866	1.94905
Q9BXI6	TBC1 domain family member 10A	TBC1D10A	1	0.0147226	-0.818147	1.83201
P17931	Galectin-3	LGALS3	1	0.0402114	-0.819496	1.39565
P17844	Probable ATP-dependent RNA helicase DDX5	DDX5	1	0.0306045	-0.820404	1.51421
P49321	Nuclear autoantigenic sperm protein	NASP	1	0.0104348	-0.824579	1.98152
Q9UKX7	Nuclear pore complex protein Nup50	NUP50	1	0.000898068	-0.830596	3.04669
Q6NXR4	TELO2-interacting protein 2	TTI2	1	0.0390007	-0.833473	1.40893
Q9BQE9	B-cell CLL/lymphoma 7 protein family member B	BCL7B	2	0.0280922	-0.835548	1.55141
P09884	DNA polymerase alpha catalytic subunit	POLA1	1	0.0113852	-0.843052	1.94366
Q5K4L6	Long-chain fatty acid transport protein 3	SLC27A3	1	0.0254222	-0.860914	1.59479
Q96B97	SH3 domain-containing kinase-binding protein 1	SH3KBP1	1	0.0303144	-0.861133	1.51835
Q8WVX9	Fatty acyl-CoA reductase 1	FAR1	1	0.048484	-0.865096	1.3144
P42575	Caspase-2;Caspase-2 subunit p18;Caspase-2 subunit p13;Caspase-2 subunit p12	CASP2	1	0.0377841	-0.878127	1.42269
Q15154	Pericentriolar material 1 protein	PCM1	1	0.0295723	-0.889931	1.52912
P37235;P84074	Hippocalcin-like protein 1;Neuron-specific calcium-binding protein hippocalcin	HPCAL1;HPCA	2	0.00108023	-0.892473	2.96648
P49327	Fatty acid synthase;[Acyl-carrier-protein] S-acetyltransferase;[Acyl-carrier-protein] S-malonyltransferase;3-oxoacyl-[acyl-carrier-protein] synthase;3-oxoacyl-[acyl-carrier-protein] reductase;3-hydroxypalmitoyl-[acyl-carrier-protein] dehydratase;Enoyl-[acyl-carrier-protein] reductase;Oleoyl-[acyl-carrier-protein] hydrolase	FASN	1	0.0456715	-0.898476	1.34036
Q9NSI2	Protein FAM207A	FAM207A	1	0.0424865	-0.918797	1.37175
Q13126	S-methyl-5-thioadenosine phosphorylase	MTAP	1	0.0429482	-0.92262	1.36706
Q9Y2H2	Phosphatidylinositide phosphatase SAC2	INPP5F	1	0.0148743	-0.923295	1.82756
Q9NR19	Acetyl-coenzyme A synthetase, cytoplasmic	ACSS2	1	0.0115117	-0.924143	1.93886
Q16222	UDP-N-acetylhexosamine pyrophosphorylase;UDP-N-acetylgalactosamine pyrophosphorylase;UDP-N-acetylglucosamine pyrophosphorylase	UAP1	1	0.0380339	-0.931288	1.41983
Q96CN7	Isochorismatase domain-containing protein 1	ISOC1	1	0.0156414	-0.93951	1.80572
Q9NYY8	FAST kinase domain-containing protein 2	FASTKD2	1	0.0016217	-0.940192	2.79003
O75534	Cold shock domain-containing protein E1	CSDE1	1	0.0297338	-0.948252	1.52675
Q96JB6	Lysyl oxidase homolog 4	LOXL4	1	0.0166399	-0.949208	1.77885
Q15022	Polycomb protein SUZ12	SUZ12	1	0.0364966	-0.952015	1.43775
Q9BX79	Stimulated by retinoic acid gene 6 protein homolog	STRA6	1	0.0115115	-0.972119	1.93887
P37275	Zinc finger E-box-binding homeobox 1	ZEB1	1	0.023022	-0.97482	1.63786
Q16831	Uridine phosphorylase 1	UPP1	1	0.0402544	-0.975321	1.39519
O00515	Ladinin-1	LAD1	1	0.00271626	-0.984474	2.56603
Q15014	Mortality factor 4-like protein 2	MORF4L2	1	0.0245762	-0.996167	1.60948
Q86Y56	HEAT repeat-containing protein 2	HEATR2	1	0.0433087	-1.0016	1.36342
P26358	DNA (cytosine-5)-methyltransferase 1	DNMT1	1	0.0173085	-1.00613	1.76174
Q07820	Induced myeloid leukemia cell differentiation protein Mcl-1	MCL1	1	0.0276815	-1.00764	1.55781
Q92598	Heat shock protein 105 kDa	HSPH1	1	0.0471842	-1.01732	1.3262
O75319	RNA/RNP complex-1-interacting phosphatase	DUSP11	1	0.0110434	-1.02358	1.9569
P53794	Sodium/myo-inositol cotransporter	SLC5A3	1	0.0159877	-1.02722	1.79622
Q15652	Probable JmjC domain-containing histone demethylation protein 2C	JMJD1C	1	0.0127255	-1.03717	1.89533
Q7L513	Fc receptor-like A	FCRLA	1	0.0106123	-1.04397	1.97419
O76054	SEC14-like protein 2	SEC14L2	2	0.0401131	-1.04828	1.39671
P24557	Thromboxane-A synthase	TBXAS1	1	0.00263945	-1.04994	2.57849
O95239	Chromosome-associated kinesin KIF4A	KIF4A	2	0.0108293	-1.05644	1.9654
P07992	DNA excision repair protein ERCC-1	ERCC1	1	0.0297657	-1.05675	1.52628
Q96GA3	Protein LTV1 homolog	LTV1	1	0.0484152	-1.06426	1.31502
Q96GD4	Aurora kinase B	AURKB	1	0.0194713	-1.07337	1.7106
Q9UL63	Muskelin	MKLN1	1	0.0440122	-1.07345	1.35643
Q70E73	Ras-associated and pleckstrin homology domains-containing protein 1	RAPH1	1	0.0414892	-1.09871	1.38206
Q5UIP0	Telomere-associated protein RIF1	RIF1	1	0.0210942	-1.10252	1.67584
Q14563	Semaphorin-3A	SEMA3A	1	0.0339126	-1.10409	1.46964
Q32MZ4	Leucine-rich repeat flightless-interacting protein 1	LRRFIP1	1	0.0180145	-1.10687	1.74438
Q9ULJ3	Zinc finger protein 295	ZNF295	1	0.021086	-1.11963	1.67601
P52292	Importin subunit alpha-2	KPNA2	1	0.0298415	-1.11992	1.52518
Q9P1F3	Costars family protein ABRACL	ABRACL	1	0.0352373	-1.14899	1.453
O75794	Cell division cycle protein 123 homolog	CDC123	1	0.0208425	-1.15972	1.68105
Q8TCU6	Phosphatidylinositol 3,4,5-trisphosphate-dependent Rac exchanger 1 protein	PREX1	1	0.0244684	-1.19315	1.6114
Q96L93	Kinesin-like protein KIF16B	KIF16B	2	0.0453473	-1.19841	1.34345
Q9BRT9	DNA replication complex GINS protein SLD5	GINS4	1	0.0463989	-1.20144	1.33349
Q9BRX5	DNA replication complex GINS protein PSF3	GINS3	1	0.019744	-1.20904	1.70456
Q8TER5	Rho guanine nucleotide exchange factor 40	ARHGEF40	1	0.0185485	-1.2168	1.73169
O60739;P41567	Eukaryotic translation initiation factor 1b;Eukaryotic translation initiation factor 1	EIF1B;EIF1	2	0.0106284	-1.2229	1.97353
Q9BW19	Kinesin-like protein KIFC1	KIFC1	1	0.0107896	-1.24941	1.96699
P53814	Smoothelin	SMTN	1	0.0225183	-1.25685	1.64746
P00491	Purine nucleoside phosphorylase	PNP	1	0.0313076	-1.26386	1.50435
P35711	Transcription factor SOX-5	SOX5	4	0.00123177	-1.26462	2.90947
P53667	LIM domain kinase 1	LIMK1	1	0.044998	-1.28208	1.34681
Q13796	Protein Shroom2	SHROOM2	1	0.0363035	-1.28492	1.44005
Q6PL18	ATPase family AAA domain-containing protein 2	ATAD2	1	0.00972435	-1.30116	2.01214
Q13112	Chromatin assembly factor 1 subunit B	CHAF1B	1	0.0145524	-1.32296	1.83707
P51784	Ubiquitin carboxyl-terminal hydrolase 11	USP11	1	0.0290033	-1.34889	1.53755
O14965	Aurora kinase A	AURKA	1	0.00787146	-1.37393	2.10394
Q9UI15	Transgelin-3	TAGLN3	1	0.0368598	-1.3819	1.43345
Q96FQ6	Protein S100-A16	S100A16	1	0.0166373	-1.40629	1.77892
P08243	Asparagine synthetase [glutamine-hydrolyzing]	ASNS	1	0.00359877	-1.41811	2.44385
P35442	Thrombospondin-2	THBS2	1	0.0143122	-1.43029	1.84429
Q9HBA0	Transient receptor potential cation channel subfamily V member 4	TRPV4	1	0.00464961	-1.43116	2.33258
Q16763	Ubiquitin-conjugating enzyme E2 S	UBE2S	1	0.0271729	-1.45416	1.56586
Q9H967	WD repeat-containing protein 76	WDR76	1	0.00451323	-1.46256	2.34551
P01011	Alpha-1-antichymotrypsin;Alpha-1-antichymotrypsin His-Pro-less	SERPINA3	1	0.00228243	-1.4802	2.6416
Q9NUQ6	SPATS2-like protein	SPATS2L	1	0.0080209	-1.48104	2.09578
P01033	Metalloproteinase inhibitor 1	TIMP1	1	0.0254566	-1.49555	1.5942
Q6PIW4	Fidgetin-like protein 1	FIGNL1	1	0.0112045	-1.51311	1.95061
Q9Y223	Bifunctional UDP-N-acetylglucosamine 2-epimerase/N-acetylmannosamine kinase;UDP-N-acetylglucosamine 2-epimerase;N-acetylmannosamine kinase	GNE	1	0.0280458	-1.5366	1.55213
Q9GZX3;Q9GZS9	Carbohydrate sulfotransferase 6;Carbohydrate sulfotransferase 5	CHST6;CHST5	2	0.0396966	-1.55992	1.40125
Q9HCM2	Plexin-A4	PLXNA4	1	0.0451564	-1.57219	1.34528
P17677	Neuromodulin	GAP43	1	0.00267187	-1.59633	2.57319
Q96T88	E3 ubiquitin-protein ligase UHRF1	UHRF1	1	0.0285103	-1.61532	1.545
P15924	Desmoplakin	DSP	1	0.000368812	-1.63746	3.43319
P31153	S-adenosylmethionine synthase isoform type-2	MAT2A	2	0.00324615	-1.67425	2.48863
P02795;P13640;P80297	Metallothionein-2;Metallothionein-1G;Metallothionein-1X	MT2A;MT1G;MT1X	8	0.0412685	-1.7013	1.38438
P00750	Tissue-type plasminogen activator;Tissue-type plasminogen activator chain A;Tissue-type plasminogen activator chain B	PLAT	1	0.000687842	-1.77358	3.16251
P47895	Aldehyde dehydrogenase family 1 member A3	ALDH1A3	1	0.014922	-1.78874	1.82617
Q15004	PCNA-associated factor	PAF	1	0.0126234	-1.85531	1.89882
Q9NZH0	G-protein coupled receptor family C group 5 member B	GPRC5B	1	0.00788063	-1.92582	2.10344
O15240	Neurosecretory protein VGF;Neuroendocrine regulatory peptide-1;Neuroendocrine regulatory peptide-2	VGF	1	0.00438183	-2.49981	2.35834
Q9C004	Protein sprouty homolog 4	SPRY4	1	0.00494993	-3.54299	2.3054

## Sheet: Volcano TAB 3days vs 1day WP
Majority protein IDs	Protein names	Gene names	Proteins	p-value	Average Log2 RATIO 3days/Control versus 1 day/Control	"-Log10 p-value"
P02656	Apolipoprotein C-III	APOC3	1	0.00430515	2.75009	2.36601
Q08431	Lactadherin;Lactadherin short form;Medin	MFGE8	1	0.00440741	2.32396	2.35582
Q9Y3Z3	SAM domain and HD domain-containing protein 1	SAMHD1	1	0.000258291	2.17948	3.58789
A8MW92	PHD finger protein 20-like protein 1	PHF20L1	1	0.0188282	2.13361	1.72519
P50895	Basal cell adhesion molecule	BCAM	1	0.00141602	2.04913	2.84893
P35625	Metalloproteinase inhibitor 3	TIMP3	1	0.0271261	2.02856	1.56661
Q14699	Raftlin	RFTN1	1	0.00407853	2.01327	2.3895
Q12841	Follistatin-related protein 1	FSTL1	1	0.00313086	1.94318	2.50434
Q9NZV1	Cysteine-rich motor neuron 1 protein;Processed cysteine-rich motor neuron 1 protein	CRIM1	1	0.0225353	1.8933	1.64714
Q9H4G0	Band 4.1-like protein 1	EPB41L1	1	0.0271036	1.86528	1.56697
P02751	Fibronectin;Anastellin;Ugl-Y1;Ugl-Y2;Ugl-Y3	FN1	1	0.00750573	1.85763	2.12461
Q53TN4	Cytochrome b reductase 1	CYBRD1	1	0.036418	1.84109	1.43868
P55290	Cadherin-13	CDH13	1	0.013408	1.82977	1.87263
P56199	Integrin alpha-1	ITGA1	1	0.00199358	1.76789	2.70037
P05362	Intercellular adhesion molecule 1	ICAM1	2	0.0169658	1.70909	1.77043
O95502	Neuronal pentraxin receptor	NPTXR	1	0.0364261	1.68222	1.43859
P02511	Alpha-crystallin B chain	CRYAB	1	0.0346413	1.64338	1.46041
O15230	Laminin subunit alpha-5	LAMA5	1	0.00867902	1.5978	2.06153
P02462	Collagen alpha-1(IV) chain;Arresten	COL4A1	1	0.000486236	1.57053	3.31315
Q9Y4K0	Lysyl oxidase homolog 2	LOXL2	1	0.049188	1.55774	1.30814
P00167	Cytochrome b5	CYB5A	1	0.000202935	1.5366	3.69264
Q6UVY6	DBH-like monooxygenase protein 1	MOXD1	1	0.0094477	1.53592	2.02467
Q14517	Protocadherin Fat 1;Protocadherin Fat 1, nuclear form	FAT1	1	0.0401594	1.45859	1.39621
P14927	Cytochrome b-c1 complex subunit 7	UQCRB	1	0.00744864	1.43663	2.12792
Q92673	Sortilin-related receptor	SORL1	1	0.00181991	1.38146	2.73995
O75629	Protein CREG1	CREG1	1	0.0120633	1.37046	1.91853
P02792	Ferritin light chain	FTL	1	0.0358467	1.35391	1.44555
O00468	Agrin	AGRN	1	0.00310261	1.32918	2.50827
Q9UM22	Mammalian ependymin-related protein 1	EPDR1	1	0.000519707	1.32916	3.28424
P28799	Granulins;Acrogranin;Paragranulin;Granulin-1;Granulin-2;Granulin-3;Granulin-4;Granulin-5;Granulin-6;Granulin-7	GRN	1	0.0357806	1.32656	1.44635
P98160	Basement membrane-specific heparan sulfate proteoglycan core protein;Endorepellin;LG3 peptide	HSPG2	1	0.00183589	1.31047	2.73615
Q9H4E5	Rho-related GTP-binding protein RhoJ	RHOJ	1	0.0105863	1.29895	1.97525
P39060	Collagen alpha-1(XVIII) chain;Endostatin	COL18A1	1	0.00225932	1.29771	2.64602
P29317	Ephrin type-A receptor 2	EPHA2	2	0.00820807	1.29585	2.08576
P51636	Caveolin-2	CAV2	1	0.00787742	1.27404	2.10362
Q03135	Caveolin-1	CAV1	2	0.00519144	1.26262	2.28471
Q12884	Seprase	FAP	1	0.0118446	1.26124	1.92648
O75173	A disintegrin and metalloproteinase with thrombospondin motifs 4	ADAMTS4	1	0.02188	1.24292	1.65995
P11279	Lysosome-associated membrane glycoprotein 1	LAMP1	1	0.0150648	1.22809	1.82204
Q8N3V7	Synaptopodin	SYNPO	1	0.0107326	1.22702	1.96929
P61587	Rho-related GTP-binding protein RhoE	RND3	1	0.0106549	1.22227	1.97245
P07339	Cathepsin D;Cathepsin D light chain;Cathepsin D heavy chain	CTSD	1	0.00493014	1.21802	2.30714
Q8NFZ8	Cell adhesion molecule 4	CADM4	1	0.0143349	1.19834	1.84361
P17301	Integrin alpha-2	ITGA2	1	0.00493198	1.16139	2.30698
Q9Y6N5	Sulfide:quinone oxidoreductase, mitochondrial	SQRDL	1	0.000163052	1.15235	3.78768
P10586	Receptor-type tyrosine-protein phosphatase F	PTPRF	1	0.0294207	1.14728	1.53135
Q07954	Prolow-density lipoprotein receptor-related protein 1;Low-density lipoprotein receptor-related protein 1 85 kDa subunit;Low-density lipoprotein receptor-related protein 1 515 kDa subunit;Low-density lipoprotein receptor-related protein 1 intracellular domain	LRP1	1	0.0176278	1.13329	1.7538
P03928	ATP synthase protein 8	MT-ATP8	1	0.00850428	1.12184	2.07036
P04156	Major prion protein	PRNP	1	9.99874e-05	1.11892	4.00005
P49641	Alpha-mannosidase 2x	MAN2A2	1	0.0146998	1.1176	1.83269
Q9UPQ0	LIM and calponin homology domains-containing protein 1	LIMCH1	1	0.0473758	1.11006	1.32444
P17813	Endoglin	ENG	1	0.00466963	1.10928	2.33072
P08572	Collagen alpha-2(IV) chain;Canstatin	COL4A2	1	0.005444	1.10593	2.26408
Q14118	Dystroglycan;Alpha-dystroglycan;Beta-dystroglycan	DAG1	1	0.00261422	1.09802	2.58266
P17936	Insulin-like growth factor-binding protein 3	IGFBP3	1	0.0337421	1.07303	1.47183
P07602	Proactivator polypeptide;Saposin-A;Saposin-B-Val;Saposin-B;Saposin-C;Saposin-D	PSAP	1	0.0360833	1.06753	1.44269
P17900	Ganglioside GM2 activator;Ganglioside GM2 activator isoform short	GM2A	1	0.00862007	1.05875	2.06449
Q8WWI1	LIM domain only protein 7	LMO7	1	0.0181851	1.04507	1.74029
Q9BX66	Sorbin and SH3 domain-containing protein 1	SORBS1	1	0.0105556	1.03046	1.97652
P84157	Matrix-remodeling-associated protein 7	MXRA7	1	0.0111319	1.02985	1.95343
P47985;P0C7P4	Cytochrome b-c1 complex subunit Rieske, mitochondrial;Cytochrome b-c1 complex subunit 11;Putative cytochrome b-c1 complex subunit Rieske-like protein 1	UQCRFS1;UQCRFS1P1	2	0.0409114	1.02834	1.38816
Q09666	Neuroblast differentiation-associated protein AHNAK	AHNAK	1	1.94415e-05	1.01492	4.71127
Q6PIU2	Neutral cholesterol ester hydrolase 1	NCEH1	1	0.0241887	1.0139	1.61639
O15173	Membrane-associated progesterone receptor component 2	PGRMC2	1	0.024117	1.01355	1.61768
P24592	Insulin-like growth factor-binding protein 6	IGFBP6	1	0.0465837	1.00659	1.33177
Q96RT1	Protein LAP2	ERBB2IP	2	0.00257683	0.99716	2.58891
P13612	Integrin alpha-4	ITGA4	1	0.00135851	0.995683	2.86694
Q08380	Galectin-3-binding protein	LGALS3BP	1	0.00647589	0.984693	2.1887
Q9NZN3	EH domain-containing protein 3	EHD3	1	0.0315742	0.9798	1.50067
P10619	Lysosomal protective protein;Lysosomal protective protein 32 kDa chain;Lysosomal protective protein 20 kDa chain	CTSA	1	0.0149079	0.978882	1.82658
P80404	4-aminobutyrate aminotransferase, mitochondrial	ABAT	1	0.00586371	0.955874	2.23183
Q9P0K7	Ankycorbin	RAI14	1	0.000976273	0.955329	3.01043
P22695	Cytochrome b-c1 complex subunit 2, mitochondrial	UQCRC2	1	0.0119514	0.950308	1.92258
P08133	Annexin A6	ANXA6	1	0.0264565	0.946027	1.57747
Q02252	Methylmalonate-semialdehyde dehydrogenase [acylating], mitochondrial	ALDH6A1	1	0.0118386	0.942323	1.9267
O15121	Sphingolipid delta(4)-desaturase DES1	DEGS1	1	0.00529615	0.941089	2.27604
P18065	Insulin-like growth factor-binding protein 2	IGFBP2	1	0.0237063	0.938767	1.62514
Q13637	Ras-related protein Rab-32	RAB32	2	0.00419881	0.924769	2.37687
P15289	Arylsulfatase A;Arylsulfatase A component B;Arylsulfatase A component C	ARSA	2	0.0265849	0.923285	1.57536
P14923	Junction plakoglobin	JUP	1	0.0465225	0.917844	1.33234
P51790	H(+)/Cl(-) exchange transporter 3	CLCN3	1	0.0255216	0.906203	1.59309
Q13563	Polycystin-2	PKD2	1	0.0066363	0.903159	2.17807
P30825	High affinity cationic amino acid transporter 1	SLC7A1	2	0.0391842	0.902738	1.40689
P35611	Alpha-adducin	ADD1	1	0.00472655	0.901713	2.32546
Q6NZI2	Polymerase I and transcript release factor	PTRF	1	0.00768663	0.901684	2.11426
P09493	Tropomyosin alpha-1 chain	TPM1	1	0.0114646	0.900958	1.94064
Q9NYL2	Mitogen-activated protein kinase kinase kinase MLT	MLTK	1	0.0263877	0.897531	1.5786
P18084	Integrin beta-5	ITGB5	1	0.00349207	0.893663	2.45692
Q9Y2D5	A-kinase anchor protein 2	AKAP2	1	0.0104178	0.893283	1.98222
Q96AQ6	Pre-B-cell leukemia transcription factor-interacting protein 1	PBXIP1	1	0.0460639	0.892804	1.33664
O75323	Protein NipSnap homolog 2	GBAS	1	0.024173	0.876068	1.61667
O60462	Neuropilin-2	NRP2	1	0.0311002	0.864016	1.50724
P05534;P30447	HLA class I histocompatibility antigen, A-24 alpha chain;HLA class I histocompatibility antigen, A-23 alpha chain	HLA-A	3	0.0129807	0.85805	1.8867
P30508;Q29960;Q29963;Q07000;P30505;Q29865;P30504;Q9TNN7	HLA class I histocompatibility antigen, Cw-12 alpha chain;HLA class I histocompatibility antigen, Cw-16 alpha chain;HLA class I histocompatibility antigen, Cw-6 alpha chain;HLA class I histocompatibility antigen, Cw-15 alpha chain;HLA class I histocompatibility antigen, Cw-8 alpha chain;HLA class I histocompatibility antigen, Cw-18 alpha chain;HLA class I histocompatibility antigen, Cw-4 alpha ch…	HLA-C	8	0.0454366	0.857527	1.34259
P00387	NADH-cytochrome b5 reductase 3;NADH-cytochrome b5 reductase 3 membrane-bound form;NADH-cytochrome b5 reductase 3 soluble form	CYB5R3	1	0.00376251	0.856836	2.42452
Q13510	Acid ceramidase;Acid ceramidase subunit alpha;Acid ceramidase subunit beta	ASAH1	1	0.00169604	0.854743	2.77056
Q9Y2Q5	Ragulator complex protein LAMTOR2	LAMTOR2	1	0.0295048	0.853728	1.53011
P13473	Lysosome-associated membrane glycoprotein 2	LAMP2	1	0.0155036	0.85333	1.80957
P15586	N-acetylglucosamine-6-sulfatase	GNS	1	0.0389136	0.850305	1.4099
Q8NC56	LEM domain-containing protein 2	LEMD2	1	0.0183803	0.840489	1.73565
O95302	Peptidyl-prolyl cis-trans isomerase FKBP9	FKBP9	2	0.0432055	0.839155	1.36446
P29992	Guanine nucleotide-binding protein subunit alpha-11	GNA11	1	0.00255189	0.833633	2.59314
Q9P0J0	NADH dehydrogenase [ubiquinone] 1 alpha subcomplex subunit 13	NDUFA13	1	0.0417358	0.833433	1.37949
Q9NZN4	EH domain-containing protein 2	EHD2	1	0.0253507	0.827257	1.59601
Q8NHP8	Putative phospholipase B-like 2;Putative phospholipase B-like 2 32 kDa form;Putative phospholipase B-like 2 45 kDa form	PLBD2	1	0.0263524	0.827086	1.57918
P14209	CD99 antigen	CD99	1	0.00453547	0.821745	2.34338
Q12797	Aspartyl/asparaginyl beta-hydroxylase	ASPH	1	0.0083342	0.815323	2.07914
P55809	Succinyl-CoA:3-ketoacid-coenzyme A transferase 1, mitochondrial	OXCT1	2	0.0385351	0.814308	1.41414
Q9UM54	Unconventional myosin-VI	MYO6	1	0.0183403	0.81105	1.73659
P31930	Cytochrome b-c1 complex subunit 1, mitochondrial	UQCRC1	1	0.024642	0.806744	1.60832
Q6IAA8	Ragulator complex protein LAMTOR1	LAMTOR1	1	0.0178776	0.80319	1.74769
P05067	Amyloid beta A4 protein;N-APP;Soluble APP-alpha;Soluble APP-beta;C99;Beta-amyloid protein 42;Beta-amyloid protein 40;C83;P3(42);P3(40);C80;Gamma-secretase C-terminal fragment 59;Gamma-secretase C-terminal fragment 57;Gamma-secretase C-terminal fragment 50;C31	APP	1	0.013764	0.797633	1.86125
P07099	Epoxide hydrolase 1	EPHX1	1	0.00144782	0.794567	2.83929
Q9Y6C2	EMILIN-1	EMILIN1	1	0.013289	0.794435	1.87651
P58107	Epiplakin	EPPK1	1	0.00343052	0.792618	2.46464
P06865	Beta-hexosaminidase subunit alpha	HEXA	1	0.0390763	0.792272	1.40809
Q969P0	Immunoglobulin superfamily member 8	IGSF8	1	0.0116442	0.788794	1.93389
Q9UHQ9	NADH-cytochrome b5 reductase 1	CYB5R1	1	0.0239764	0.776292	1.62022
P09038	Fibroblast growth factor 2	FGF2	1	0.0265965	0.775929	1.57518
Q14344	Guanine nucleotide-binding protein subunit alpha-13	GNA13	1	0.0131692	0.773953	1.88044
Q16363	Laminin subunit alpha-4	LAMA4	1	0.03015	0.771169	1.52071
Q9P0J1	[Pyruvate dehydrogenase [acetyl-transferring]]-phosphatase 1, mitochondrial	PDP1	1	0.0086575	0.768513	2.06261
P48449	Lanosterol synthase	LSS	1	0.00298168	0.768125	2.52554
P01111	GTPase NRas	NRAS	1	0.00967966	0.766541	2.01414
Q9NZM1	Myoferlin	MYOF	1	0.0158538	0.763756	1.79987
Q9NZU0	Leucine-rich repeat transmembrane protein FLRT3	FLRT3	2	0.000456787	0.763178	3.34029
Q8TCT8	Signal peptide peptidase-like 2A	SPPL2A	1	0.00661697	0.762315	2.17934
Q8NHP6	Motile sperm domain-containing protein 2	MOSPD2	1	0.0392776	0.759829	1.40585
P01892	HLA class I histocompatibility antigen, A-2 alpha chain	HLA-A	6	0.000644563	0.759014	3.19073
Q13888;Q6P1K8	General transcription factor IIH subunit 2;General transcription factor IIH subunit 2-like protein	GTF2H2;GTF2H2C	2	0.0291447	0.756069	1.53544
Q9UDR5	Alpha-aminoadipic semialdehyde synthase, mitochondrial;Lysine ketoglutarate reductase;Saccharopine dehydrogenase	AASS	1	0.00085711	0.755673	3.06696
Q9BQE5	Apolipoprotein L2	APOL2	1	0.00654434	0.755469	2.18413
P22307	Non-specific lipid-transfer protein	SCP2	1	0.00852982	0.754033	2.06906
P53985	Monocarboxylate transporter 1	SLC16A1	1	0.0151485	0.75289	1.81963
P16615	Sarcoplasmic/endoplasmic reticulum calcium ATPase 2	ATP2A2	3	0.0100858	0.751413	1.99629
Q96GK7;Q6P2I3	Fumarylacetoacetate hydrolase domain-containing protein 2A;Fumarylacetoacetate hydrolase domain-containing protein 2B	FAHD2A;FAHD2B	2	0.0376177	0.748918	1.42461
P21926	CD9 antigen	CD9	1	0.00396915	0.747843	2.4013
P42126	Enoyl-CoA delta isomerase 1, mitochondrial	ECI1	1	0.0100396	0.744887	1.99828
O00746	Nucleoside diphosphate kinase, mitochondrial	NME4	1	0.0225099	0.742759	1.64763
Q12959	Disks large homolog 1	DLG1	2	0.0249353	0.742567	1.60319
P05556	Integrin beta-1	ITGB1	1	0.00231007	0.741546	2.63638
P26006	Integrin alpha-3;Integrin alpha-3 heavy chain;Integrin alpha-3 light chain	ITGA3	1	0.0218483	0.736119	1.66058
P26440	Isovaleryl-CoA dehydrogenase, mitochondrial	IVD	1	0.0212673	0.735132	1.67229
P46939	Utrophin	UTRN	2	0.00468285	0.72793	2.32949
O00264	Membrane-associated progesterone receptor component 1	PGRMC1	1	0.0151816	0.727861	1.81868
O75781	Paralemmin-1	PALM	1	0.0189956	0.724133	1.72135
P30499	HLA class I histocompatibility antigen, Cw-1 alpha chain	HLA-C	1	0.00467086	0.721492	2.3306
Q9UHG3	Prenylcysteine oxidase 1	PCYOX1	1	0.0147673	0.721405	1.8307
O75600	2-amino-3-ketobutyrate coenzyme A ligase, mitochondrial	GCAT	1	0.00860986	0.720466	2.065
Q9BXK5	Bcl-2-like protein 13	BCL2L13	1	0.0261221	0.718414	1.58299
O14773	Tripeptidyl-peptidase 1	TPP1	1	0.0107248	0.714541	1.96961
P06756	Integrin alpha-V;Integrin alpha-V heavy chain;Integrin alpha-V light chain	ITGAV	1	0.0274093	0.712368	1.5621
P08195	4F2 cell-surface antigen heavy chain	SLC3A2	1	0.0275004	0.707657	1.56066
Q13423	NAD(P) transhydrogenase, mitochondrial	NNT	1	0.0218902	0.706082	1.65975
Q63ZY3	KN motif and ankyrin repeat domain-containing protein 2	KANK2	1	0.00935132	0.700437	2.02913
Q6ZMZ3	Nesprin-3	C14orf49	1	0.000565151	0.696695	3.24784
Q96ME7	Zinc finger protein 512	ZNF512	1	0.00815904	0.693917	2.08836
O00560	Syntenin-1	SDCBP	1	0.0292002	0.691399	1.53461
Q9UH99	SUN domain-containing protein 2	SUN2	1	0.00441691	0.690838	2.35488
O94901	SUN domain-containing protein 1	SUN1	1	0.043743	0.689589	1.35909
Q9Y4D7	Plexin-D1	PLXND1	1	0.0195767	0.688799	1.70826
Q9GZS1	DNA-directed RNA polymerase I subunit RPA49	POLR1E	1	0.00412729	0.686976	2.38434
O00151	PDZ and LIM domain protein 1	PDLIM1	1	0.00699925	0.686644	2.15495
P54652	Heat shock-related 70 kDa protein 2	HSPA2	1	0.0199544	0.68593	1.69996
Q16698	2,4-dienoyl-CoA reductase, mitochondrial	DECR1	1	0.0244579	0.684169	1.61158
P30038	Delta-1-pyrroline-5-carboxylate dehydrogenase, mitochondrial	ALDH4A1	1	0.00266701	0.68314	2.57398
O00469	Procollagen-lysine,2-oxoglutarate 5-dioxygenase 2	PLOD2	1	0.0100066	0.679434	1.99971
O15031	Plexin-B2	PLXNB2	2	0.00578386	0.676722	2.23778
Q6WCQ1	Myosin phosphatase Rho-interacting protein	MPRIP	1	0.0286734	0.670474	1.54252
P55268	Laminin subunit beta-2	LAMB2	2	0.0407171	0.669772	1.39022
Q6Y288	Beta-1,3-glucosyltransferase	B3GALTL	1	0.0206792	0.664353	1.68447
Q6NUK1	Calcium-binding mitochondrial carrier protein SCaMC-1	SLC25A24	1	0.0289881	0.66399	1.53778
O95425	Supervillin	SVIL	1	0.000445508	0.661799	3.35114
P98194	Calcium-transporting ATPase type 2C member 1	ATP2C1	1	0.0473168	0.659215	1.32498
P61769	Beta-2-microglobulin;Beta-2-microglobulin form pI 5.3	B2M	1	0.00175993	0.653417	2.7545
P27144	Adenylate kinase isoenzyme 4, mitochondrial	AK4	1	0.0324995	0.650807	1.48812
P51648	Fatty aldehyde dehydrogenase	ALDH3A2	3	6.23884e-05	0.649183	4.2049
O95479	GDH/6PGL endoplasmic bifunctional protein;Glucose 1-dehydrogenase;6-phosphogluconolactonase	H6PD	1	0.00370361	0.649022	2.43138
P10253	Lysosomal alpha-glucosidase;76 kDa lysosomal alpha-glucosidase;70 kDa lysosomal alpha-glucosidase	GAA	1	0.0487085	0.642192	1.3124
P42785	Lysosomal Pro-X carboxypeptidase	PRCP	1	0.0239856	0.638415	1.62005
Q9NVJ2	ADP-ribosylation factor-like protein 8B	ARL8B	1	0.00458296	0.633726	2.33885
P51148	Ras-related protein Rab-5C	RAB5C	1	0.038069	0.632644	1.41943
Q9NPJ3	Acyl-coenzyme A thioesterase 13	ACOT13	1	0.0388747	0.629985	1.41033
P61009	Signal peptidase complex subunit 3	SPCS3	1	0.00611015	0.629925	2.21395
P07355;A6NMY6	Annexin A2;Putative annexin A2-like protein	ANXA2;ANXA2P2	2	0.0438377	0.629596	1.35815
P53007	Tricarboxylate transport protein, mitochondrial	SLC25A1	1	0.00760443	0.627359	2.11893
P48509	CD151 antigen	CD151	1	0.00916689	0.62261	2.03778
P09110	3-ketoacyl-CoA thiolase, peroxisomal	ACAA1	1	0.00151825	0.62168	2.81866
Q8IWB7	WD repeat and FYVE domain-containing protein 1	WDFY1	1	0.000782091	0.619533	3.10674
O75695	Protein XRP2	RP2	1	0.00318356	0.618487	2.49709
Q8TBP6	Solute carrier family 25 member 40	SLC25A40	1	0.0157922	0.614773	1.80156
Q13425	Beta-2-syntrophin	SNTB2	1	0.0211886	0.613464	1.6739
Q9H3Z4	DnaJ homolog subfamily C member 5	DNAJC5	1	0.0174233	0.613186	1.75887
O00159	Unconventional myosin-Ic	MYO1C	2	0.00133383	0.612512	2.8749
Q13488	V-type proton ATPase 116 kDa subunit a isoform 3	TCIRG1	1	0.0275538	0.608951	1.55982
P11047	Laminin subunit gamma-1	LAMC1	2	0.00705538	0.607576	2.15148
P24539	ATP synthase subunit b, mitochondrial	ATP5F1	1	0.0264052	0.605477	1.57831
Q5SNT2	Transmembrane protein 201	TMEM201	1	0.00651841	0.603888	2.18586
P15848	Arylsulfatase B	ARSB	1	0.00602889	0.595894	2.21976
P13804	Electron transfer flavoprotein subunit alpha, mitochondrial	ETFA	1	0.030084	0.592652	1.52166
P14543	Nidogen-1	NID1	2	0.00879341	0.58995	2.05584
P62873	Guanine nucleotide-binding protein G(I)/G(S)/G(T) subunit beta-1	GNB1	1	0.0343609	0.589184	1.46394
Q9P0I2	Transmembrane protein 111	TMEM111	1	0.019993	0.582706	1.69912
O75369	Filamin-B	FLNB	1	0.00100653	0.582412	2.99717
P28074	Proteasome subunit beta type-5	PSMB5	1	0.0401626	-0.584388	1.39618
P31948	Stress-induced-phosphoprotein 1	STIP1	1	0.049967	-0.58599	1.30132
Q9C0C2	182 kDa tankyrase-1-binding protein	TNKS1BP1	1	0.0298436	-0.587934	1.52515
Q9H4M7	Pleckstrin homology domain-containing family A member 4	PLEKHA4	1	0.0351801	-0.591413	1.4537
Q9BX79	Stimulated by retinoic acid gene 6 protein homolog	STRA6	1	0.0109517	-0.591717	1.96052
Q99733	Nucleosome assembly protein 1-like 4	NAP1L4	1	0.0336412	-0.592048	1.47313
Q96SB4	SRSF protein kinase 1	SRPK1	1	0.0282408	-0.594736	1.54912
O75962	Triple functional domain protein	TRIO	1	0.0484294	-0.60075	1.31489
P61960	Ubiquitin-fold modifier 1	UFM1	1	0.039838	-0.602618	1.3997
P30740	Leukocyte elastase inhibitor	SERPINB1	2	0.0332843	-0.614379	1.47776
Q08752	Peptidyl-prolyl cis-trans isomerase D	PPID	1	0.0198668	-0.614819	1.70187
Q99471	Prefoldin subunit 5	PFDN5	1	0.0218805	-0.623396	1.65994
P24557	Thromboxane-A synthase	TBXAS1	1	0.00948676	-0.631884	2.02288
P49593	Protein phosphatase 1F	PPM1F	1	0.00967161	-0.633494	2.0145
P08238;Q58FF7	Heat shock protein HSP 90-beta;Putative heat shock protein HSP 90-beta-3	HSP90AB1;HSP90AB3P	2	0.0155195	-0.639433	1.80912
P55010	Eukaryotic translation initiation factor 5	EIF5	1	0.0052581	-0.640795	2.27917
P43487	Ran-specific GTPase-activating protein	RANBP1	2	0.0198139	-0.643959	1.70303
P13639	Elongation factor 2	EEF2	1	0.0201367	-0.644193	1.69601
Q7L513	Fc receptor-like A	FCRLA	1	0.00404265	-0.64435	2.39333
O00515	Ladinin-1	LAD1	1	0.00616203	-0.64787	2.21028
Q13596	Sorting nexin-1	SNX1	1	0.0318932	-0.654236	1.4963
Q8TEQ6	Gem-associated protein 5	GEMIN5	1	0.0340182	-0.654667	1.46829
Q9NTJ3	Structural maintenance of chromosomes protein 4	SMC4	1	0.0267461	-0.655126	1.57274
P23588	Eukaryotic translation initiation factor 4B	EIF4B	1	0.00968003	-0.655898	2.01412
P35269	General transcription factor IIF subunit 1	GTF2F1	1	0.0115066	-0.658078	1.93905
Q9UNN5	FAS-associated factor 1	FAF1	1	0.0420255	-0.663297	1.37649
Q6NXR4	TELO2-interacting protein 2	TTI2	1	0.0440972	-0.665291	1.35559
P31153	S-adenosylmethionine synthase isoform type-2	MAT2A	2	0.00342357	-0.665448	2.46552
P12081	Histidine--tRNA ligase, cytoplasmic	HARS	1	0.0107056	-0.665754	1.97039
Q8WUH6	UPF0444 transmembrane protein C12orf23	C12orf23	1	0.0297083	-0.675686	1.52712
Q9BWU0	Kanadaptin	SLC4A1AP	1	0.00340483	-0.68245	2.4679
Q9HC38	Glyoxalase domain-containing protein 4	GLOD4	1	0.023157	-0.682728	1.63532
P22392;O60361	Nucleoside diphosphate kinase B;Putative nucleoside diphosphate kinase	NME2;NME2P1	2	0.0419806	-0.686117	1.37695
Q8NEY1	Neuron navigator 1	NAV1	1	0.0406721	-0.693063	1.3907
Q99598	Translin-associated protein X	TSNAX	1	0.038753	-0.694572	1.41169
Q16222	UDP-N-acetylhexosamine pyrophosphorylase;UDP-N-acetylgalactosamine pyrophosphorylase;UDP-N-acetylglucosamine pyrophosphorylase	UAP1	1	0.0287665	-0.697626	1.54111
Q05193	Dynamin-1	DNM1	1	0.0442109	-0.69999	1.35447
P48637	Glutathione synthetase	GSS	1	0.0350013	-0.700529	1.45592
O43396	Thioredoxin-like protein 1	TXNL1	1	0.0208544	-0.70094	1.6808
Q15014	Mortality factor 4-like protein 2	MORF4L2	1	0.0451982	-0.711235	1.34488
Q9NR19	Acetyl-coenzyme A synthetase, cytoplasmic	ACSS2	1	0.00297383	-0.712138	2.52668
Q13126	S-methyl-5-thioadenosine phosphorylase	MTAP	1	0.0229899	-0.71258	1.63846
Q04760	Lactoylglutathione lyase	GLO1	1	0.0487951	-0.71935	1.31162
O95433	Activator of 90 kDa heat shock protein ATPase homolog 1	AHSA1	1	0.0429019	-0.720719	1.36752
Q16831	Uridine phosphorylase 1	UPP1	1	0.0264144	-0.724669	1.57816
Q9H3H3	UPF0696 protein C11orf68	C11orf68	1	0.0371081	-0.728142	1.43053
Q9UHV9	Prefoldin subunit 2	PFDN2	1	0.0112695	-0.732092	1.94809
P49327	Fatty acid synthase;[Acyl-carrier-protein] S-acetyltransferase;[Acyl-carrier-protein] S-malonyltransferase;3-oxoacyl-[acyl-carrier-protein] synthase;3-oxoacyl-[acyl-carrier-protein] reductase;3-hydroxypalmitoyl-[acyl-carrier-protein] dehydratase;Enoyl-[acyl-carrier-protein] reductase;Oleoyl-[acyl-carrier-protein] hydrolase	FASN	1	0.0229811	-0.74398	1.63863
P11216	Glycogen phosphorylase, brain form	PYGB	1	0.0279795	-0.746363	1.55316
O14737	Programmed cell death protein 5	PDCD5	1	0.0353357	-0.749697	1.45179
P16930	Fumarylacetoacetase	FAH	1	0.0113678	-0.751325	1.94432
Q99584	Protein S100-A13	S100A13	1	0.0204099	-0.75137	1.69016
P06737	Glycogen phosphorylase, liver form	PYGL	1	0.0206082	-0.753006	1.68596
Q15819	Ubiquitin-conjugating enzyme E2 variant 2	UBE2V2	1	0.0271037	-0.759244	1.56697
P07108	Acyl-CoA-binding protein	DBI	1	0.0396162	-0.76885	1.40213
Q9Y2H2	Phosphatidylinositide phosphatase SAC2	INPP5F	1	0.0226346	-0.771564	1.64523
P15374	Ubiquitin carboxyl-terminal hydrolase isozyme L3	UCHL3	1	0.0264476	-0.77563	1.57761
Q92556	Engulfment and cell motility protein 1	ELMO1	1	0.0226035	-0.775858	1.64582
Q9NP61	ADP-ribosylation factor GTPase-activating protein 3	ARFGAP3	1	0.0291822	-0.777319	1.53488
Q86Y56	HEAT repeat-containing protein 2	HEATR2	1	0.0260394	-0.779148	1.58437
Q15437	Protein transport protein Sec23B	SEC23B	1	0.0444198	-0.779786	1.35242
P15531	Nucleoside diphosphate kinase A	NME1	1	0.0291251	-0.782461	1.53573
P00492	Hypoxanthine-guanine phosphoribosyltransferase	HPRT1	2	0.0279863	-0.797204	1.55305
Q9BPX3	Condensin complex subunit 3	NCAPG	1	0.0387588	-0.80508	1.41163
Q9Y2I1	Nischarin	NISCH	1	0.0299539	-0.807883	1.52355
Q9BZF3	Oxysterol-binding protein-related protein 6	OSBPL6	1	0.0261511	-0.811459	1.58251
P35711	Transcription factor SOX-5	SOX5	4	0.000154045	-0.815681	3.81235
Q13112	Chromatin assembly factor 1 subunit B	CHAF1B	1	0.0392838	-0.819032	1.40579
Q9BRA2	Thioredoxin domain-containing protein 17	TXNDC17	1	0.0127839	-0.820312	1.89334
Q9HBA0	Transient receptor potential cation channel subfamily V member 4	TRPV4	1	0.00153209	-0.82033	2.81472
Q9NV35	Probable 8-oxo-dGTP diphosphatase NUDT15	NUDT15	1	0.0355873	-0.832547	1.4487
Q00796	Sorbitol dehydrogenase	SORD	1	0.0186594	-0.834207	1.7291
Q9HB71	Calcyclin-binding protein	CACYBP	1	0.0229306	-0.836151	1.63958
O15240	Neurosecretory protein VGF;Neuroendocrine regulatory peptide-1;Neuroendocrine regulatory peptide-2	VGF	1	0.0152896	-0.843472	1.8156
Q96CN7	Isochorismatase domain-containing protein 1	ISOC1	1	0.00823928	-0.875236	2.08411
P54687	Branched-chain-amino-acid aminotransferase, cytosolic	BCAT1	1	0.0163279	-0.891431	1.78707
Q9UI15	Transgelin-3	TAGLN3	1	0.0357365	-0.892056	1.44689
Q01469	Fatty acid-binding protein, epidermal	FABP5	2	0.00154626	-0.892842	2.81072
Q96B97	SH3 domain-containing kinase-binding protein 1	SH3KBP1	1	0.0102161	-0.901175	1.99072
P15924	Desmoplakin	DSP	1	0.00215024	-0.904217	2.66751
Q9Y266	Nuclear migration protein nudC	NUDC	1	0.0434941	-0.907005	1.36157
Q9NRN7	L-aminoadipate-semialdehyde dehydrogenase-phosphopantetheinyl transferase	AASDHPPT	1	0.0486788	-0.915916	1.31266
Q15785	Mitochondrial import receptor subunit TOM34	TOMM34	1	0.0238138	-0.93246	1.62317
Q32MZ4	Leucine-rich repeat flightless-interacting protein 1	LRRFIP1	1	0.00526933	-0.933551	2.27824
P78330	Phosphoserine phosphatase	PSPH	1	0.0171956	-0.941857	1.76458
P23297	Protein S100-A1	S100A1	1	0.0303877	-0.973274	1.5173
O76054	SEC14-like protein 2	SEC14L2	2	0.0157499	-0.978247	1.80272
Q96FQ6	Protein S100-A16	S100A16	1	0.0215261	-0.988857	1.66704
O75223	Gamma-glutamylcyclotransferase	GGCT	1	0.0104468	-0.991528	1.98102
P08243	Asparagine synthetase [glutamine-hydrolyzing]	ASNS	1	0.0011989	-1.00058	2.92122
O00244	Copper transport protein ATOX1	ATOX1	1	0.0177261	-1.02832	1.75139
P01011	Alpha-1-antichymotrypsin;Alpha-1-antichymotrypsin His-Pro-less	SERPINA3	1	0.000639834	-1.04153	3.19393
Q9H910	Hematological and neurological expressed 1-like protein	HN1L	1	0.0399616	-1.05498	1.39836
Q9NUQ6	SPATS2-like protein	SPATS2L	1	0.00648207	-1.06087	2.18829
Q9BRT9	DNA replication complex GINS protein SLD5	GINS4	1	0.0326093	-1.07027	1.48666
P17677	Neuromodulin	GAP43	1	0.000517477	-1.08751	3.28611
Q9BRX5	DNA replication complex GINS protein PSF3	GINS3	1	0.00942319	-1.09606	2.0258
Q70E73	Ras-associated and pleckstrin homology domains-containing protein 1	RAPH1	1	0.0286481	-1.10198	1.5429
Q13796	Protein Shroom2	SHROOM2	1	0.0158123	-1.10444	1.801
Q13541	Eukaryotic translation initiation factor 4E-binding protein 1	EIF4EBP1	1	0.0102254	-1.11665	1.99032
P17931	Galectin-3	LGALS3	1	0.00383589	-1.11741	2.41613
O95749	Geranylgeranyl pyrophosphate synthase	GGPS1	1	0.00312891	-1.13599	2.50461
Q8TER5	Rho guanine nucleotide exchange factor 40	ARHGEF40	1	0.00939456	-1.15097	2.02712
Q9P1F3	Costars family protein ABRACL	ABRACL	1	0.00921482	-1.23113	2.03551
P00491	Purine nucleoside phosphorylase	PNP	1	0.00707946	-1.25466	2.15
P47895	Aldehyde dehydrogenase family 1 member A3	ALDH1A3	1	0.00862364	-1.29413	2.06431
Q9NZH0	G-protein coupled receptor family C group 5 member B	GPRC5B	1	0.00214201	-1.36014	2.66918
P02795;P13640;P80297	Metallothionein-2;Metallothionein-1G;Metallothionein-1X	MT2A;MT1G;MT1X	8	0.0214363	-1.61149	1.66885
Q9C004	Protein sprouty homolog 4	SPRY4	1	0.00265529	-1.77729	2.57589

## Sheet: Volcano TAB 1dayVsCTL_1Phospho
Proteins	Positions within proteins	Protein names	Gene names	Gene and position	p-value	Average Ratio 1day/Control_1 Phospho (Log2 scale)	"-Log10 p-value"
P48681	325	Nestin	NES	NES-325	0.00688579	2.76969	2.16205
Q15746	1776	Myosin light chain kinase, smooth muscle;Myosin light chain kinase, smooth muscle, deglutamylated form	MYLK	MYLK-1776	0.00273015	2.73209	2.56381
P48681	311	Nestin	NES	NES-311	0.00313109	2.71024	2.5043
Q12888	1618	Tumor suppressor p53-binding protein 1	TP53BP1	TP53BP1-1618	0.0248722	2.65777	1.60429
Q9NX40	108	OCIA domain-containing protein 1	OCIAD1	OCIAD1-108	0.000193188	2.52185	3.71402
O60716	920	Catenin delta-1	CTNND1	CTNND1-920	0.0474066	2.49987	1.32416
P46821	614	Microtubule-associated protein 1B;MAP1 light chain LC1	MAP1B	MAP1B-614	0.0189841	2.48972	1.72161
P78559	2022	Microtubule-associated protein 1A;MAP1 light chain LC2	MAP1A	MAP1A-2022	0.040209	2.46093	1.39568
O15083;Q8IUD2	187;191	ERC protein 2;ELKS/Rab6-interacting/CAST family member 1	ERC2;ERC1	ERC2;ERC1-187;191	0.0155334	2.40117	1.80873
Q15149	4613	Plectin	PLEC	PLEC-4613	0.0234927	2.29821	1.62907
Q9H2P0	98	Activity-dependent neuroprotector homeobox protein	ADNP	ADNP-98	0.015944	2.29692	1.7974
Q09666	5851	Neuroblast differentiation-associated protein AHNAK	AHNAK	AHNAK-5851	0.00517022	2.18555	2.28649
P51858	184	Hepatoma-derived growth factor	HDGF	HDGF-184	0.0304888	2.18507	1.51586
P27816	825	Microtubule-associated protein 4	MAP4	MAP4-825	0.00149915	2.17855	2.82416
Q9BXK5	303	Bcl-2-like protein 13	BCL2L13	BCL2L13-303	0.0401477	2.143	1.39634
Q6Y7W6	236	PERQ amino acid-rich with GYF domain-containing protein 2	GIGYF2	GIGYF2-236	0.00524043	2.12038	2.28063
Q16555	509	Dihydropyrimidinase-related protein 2	DPYSL2	DPYSL2-509	5.39216e-05	2.09868	4.26824
O95235	532	Kinesin-like protein KIF20A	KIF20A	KIF20A-532	0.00684255	2.05643	2.16478
Q9UHF7	1081	Zinc finger transcription factor Trps1	TRPS1	TRPS1-1081	0.0206301	2.0505	1.6855
Q13207	360	T-box transcription factor TBX2	TBX2	TBX2-360	0.00580049	2.04824	2.23654
P46821	1256	Microtubule-associated protein 1B;MAP1 light chain LC1	MAP1B	MAP1B-1256	0.0227037	2.0465	1.6439
P29966	167	Myristoylated alanine-rich C-kinase substrate	MARCKS	MARCKS-167	0.0184503	2.04568	1.734
Q5T1M5	1164	FK506-binding protein 15	FKBP15	FKBP15-1164	0.000968148	2.03752	3.01406
Q14151;Q15424	287;288	Scaffold attachment factor B2;Scaffold attachment factor B1	SAFB2;SAFB	SAFB2;SAFB-287;288	0.0461102	2.02109	1.3362
P52732	926	Kinesin-like protein KIF11	KIF11	KIF11-926	0.0207187	2.01397	1.68364
Q86U86	1405	Protein polybromo-1	PBRM1	PBRM1-1405	0.0197469	2.00387	1.7045
Q01082	2341	Spectrin beta chain, brain 1	SPTBN1	SPTBN1-2341	0.00439559	1.98723	2.35698
P08670	459	Vimentin	VIM	VIM-459	0.0280852	1.9856	1.55152
Q8IZD4	147	mRNA-decapping enzyme 1B	DCP1B	DCP1B-147	0.00824327	1.97766	2.0839
Q09666	5332	Neuroblast differentiation-associated protein AHNAK	AHNAK	AHNAK-5332	0.0127431	1.93599	1.89472
Q9UQR0	499	Sex comb on midleg-like protein 2	SCML2	SCML2-499	0.0246841	1.92694	1.60758
Q9BZF1	314	Oxysterol-binding protein-related protein 8	OSBPL8	OSBPL8-314	0.00215614	1.9134	2.66632
P52292	62	Importin subunit alpha-2	KPNA2	KPNA2-62	0.0094219	1.90014	2.02586
P22234	27	Multifunctional protein ADE2;Phosphoribosylaminoimidazole-succinocarboxamide synthase;Phosphoribosylaminoimidazole carboxylase	PAICS	PAICS-27	0.0470831	1.88373	1.32713
O43314	1006	Inositol hexakisphosphate and diphosphoinositol-pentakisphosphate kinase 2	PPIP5K2	PPIP5K2-1006	0.00068563	1.88227	3.16391
Q15942	169	Zyxin	ZYX	ZYX-169	0.00589491	1.87689	2.22952
Q9UPN3;Q96PK2	4521;2956	Microtubule-actin cross-linking factor 1, isoforms 1/2/3/5;Microtubule-actin cross-linking factor 1, isoforms 1/2/3/5	MACF1;MACF1	MACF1;MACF1-4521;2956	0.00722294	1.86604	2.14129
Q8N8S7	489	Protein enabled homolog	ENAH	ENAH-489	0.0371875	1.86232	1.4296
Q08495	92	Dematin	EPB49	EPB49-92	0.000585272	1.85788	3.23264
O95819	715	Mitogen-activated protein kinase kinase kinase kinase 4	MAP4K4	MAP4K4-715	0.00341442	1.85754	2.46668
Q9NPI6	401	mRNA-decapping enzyme 1A	DCP1A	DCP1A-401	0.00635708	1.85191	2.19674
Q9BXK5	305	Bcl-2-like protein 13	BCL2L13	BCL2L13-305	0.00881875	1.84558	2.05459
O43166	1255	Signal-induced proliferation-associated 1-like protein 1	SIPA1L1	SIPA1L1-1255	0.00699551	1.84377	2.15518
O95817	406	BAG family molecular chaperone regulator 3	BAG3	BAG3-406	0.00104211	1.83031	2.98209
P46013	2085	Antigen KI-67	MKI67	MKI67-2085	0.0111455	1.82284	1.9529
O43164	309	E3 ubiquitin-protein ligase Praja-2	PJA2	PJA2-309	0.00642299	1.8019	2.19226
O43583	73	Density-regulated protein	DENR	DENR-73	0.0116185	1.79021	1.93485
P46821	1779	Microtubule-associated protein 1B;MAP1 light chain LC1	MAP1B	MAP1B-1779	0.035443	1.78294	1.45047
Q14195	509	Dihydropyrimidinase-related protein 3	DPYSL3	DPYSL3-509	0.000188479	1.76313	3.72474
Q6ZSR9	93	Uncharacterized protein FLJ45252		-93	0.00719523	1.76049	2.14296
P23471	2055	Receptor-type tyrosine-protein phosphatase zeta	PTPRZ1	PTPRZ1-2055	0.0230957	1.75238	1.63647
P27816	571	Microtubule-associated protein 4	MAP4	MAP4-571	0.0126051	1.74207	1.89945
P29692	133	Elongation factor 1-delta	EEF1D	EEF1D-133	0.0115822	1.72973	1.93621
Q15599	303	Na(+)/H(+) exchange regulatory cofactor NHE-RF2	SLC9A3R2	SLC9A3R2-303	0.0361262	1.72916	1.44218
P29966	26	Myristoylated alanine-rich C-kinase substrate	MARCKS	MARCKS-26	0.0456516	1.72504	1.34054
P48681	564	Nestin	NES	NES-564	0.0214051	1.71846	1.66948
Q9NQW6	72	Actin-binding protein anillin	ANLN	ANLN-72	0.0229923	1.71369	1.63842
P46821	1949	Microtubule-associated protein 1B;MAP1 light chain LC1	MAP1B	MAP1B-1949	0.00134094	1.70505	2.87259
P49585;Q9Y5K3	233;233	Choline-phosphate cytidylyltransferase A;Choline-phosphate cytidylyltransferase B	PCYT1A;PCYT1B	PCYT1A;PCYT1B-233;233	0.0180784	1.6992	1.74284
P51812	369	Ribosomal protein S6 kinase alpha-3	RPS6KA3	RPS6KA3-369	0.0121332	1.69387	1.91603
P27816	636	Microtubule-associated protein 4	MAP4	MAP4-636	0.00652671	1.69124	2.18531
O75940	201	Survival of motor neuron-related-splicing factor 30	SMNDC1	SMNDC1-201	0.0191583	1.68433	1.71764
Q68CZ2	901	Tensin-3	TNS3	TNS3-901	0.00086669	1.68331	3.06214
P46821	1965	Microtubule-associated protein 1B;MAP1 light chain LC1	MAP1B	MAP1B-1965	0.00198033	1.66659	2.70326
P78559	1203	Microtubule-associated protein 1A;MAP1 light chain LC2	MAP1A	MAP1A-1203	0.035938	1.66239	1.44445
O60343	591	TBC1 domain family member 4	TBC1D4	TBC1D4-591	0.00523584	1.65942	2.28101
P46821	2034	Microtubule-associated protein 1B;MAP1 light chain LC1	MAP1B	MAP1B-2034	0.00703687	1.65254	2.15262
Q3KQU3	125	MAP7 domain-containing protein 1	MAP7D1	MAP7D1-125	0.0221051	1.6522	1.65551
Q00587	350	Cdc42 effector protein 1	CDC42EP1	CDC42EP1-350	0.0334536	1.64801	1.47556
Q9Y2U8	209	Inner nuclear membrane protein Man1	LEMD3	LEMD3-209	0.00307552	1.63971	2.51208
O75044	427	SLIT-ROBO Rho GTPase-activating protein 2	SRGAP2	SRGAP2-427	0.0245396	1.63693	1.61013
Q02952	566	A-kinase anchor protein 12	AKAP12	AKAP12-566	0.0406284	1.62744	1.39117
P46821	1899	Microtubule-associated protein 1B;MAP1 light chain LC1	MAP1B	MAP1B-1899	0.00432065	1.61574	2.36445
Q8N3F8	273	MICAL-like protein 1	MICALL1	MICALL1-273	0.0365598	1.6137	1.437
P78559	1675	Microtubule-associated protein 1A;MAP1 light chain LC2	MAP1A	MAP1A-1675	0.00205931	1.6128	2.68628
P19338	76	Nucleolin	NCL	NCL-76	0.00946412	1.61202	2.02392
Q69YH5	710	Cell division cycle-associated protein 2	CDCA2	CDCA2-710	0.0193823	1.6088	1.71259
P35659	51	Protein DEK	DEK	DEK-51	0.0284135	1.60252	1.54648
Q13207	386	T-box transcription factor TBX2	TBX2	TBX2-386	0.0184002	1.58642	1.73518
Q9BX66	665	Sorbin and SH3 domain-containing protein 1	SORBS1	SORBS1-665	0.00190924	1.57941	2.71914
Q5T4S7	620	E3 ubiquitin-protein ligase UBR4	UBR4	UBR4-620	0.0353793	1.56493	1.45125
P20700;Q03252	393;387	Lamin-B1;Lamin-B2	LMNB1;LMNB2	LMNB1;LMNB2-393;387	0.0289972	1.56334	1.53764
Q9ULD9	895	Zinc finger protein 608	ZNF608	ZNF608-895	0.00131071	1.55097	2.88249
Q01082	2340	Spectrin beta chain, brain 1	SPTBN1	SPTBN1-2340	0.040754	1.54941	1.38983
Q96HC4	111	PDZ and LIM domain protein 5	PDLIM5	PDLIM5-111	0.0190035	1.54874	1.72117
P19338	121	Nucleolin	NCL	NCL-121	0.022853	1.54621	1.64106
Q05682	724	Caldesmon	CALD1	CALD1-724	0.0137005	1.53819	1.86326
P46821	1932	Microtubule-associated protein 1B;MAP1 light chain LC1	MAP1B	MAP1B-1932	0.00416855	1.51398	2.38001
P08670	144	Vimentin	VIM	VIM-144	0.0176012	1.50418	1.75446
Q6PKG0	774	La-related protein 1	LARP1	LARP1-774	0.0210332	1.47671	1.67709
P46821	995	Microtubule-associated protein 1B;MAP1 light chain LC1	MAP1B	MAP1B-995	0.00680648	1.4666	2.16708
Q9P2E9	615	Ribosome-binding protein 1	RRBP1	RRBP1-615	0.0270481	1.45224	1.56786
Q9UGV2	335	Protein NDRG3	NDRG3	NDRG3-335	0.0182223	1.43251	1.7394
Q9ULH1	839	Arf-GAP with SH3 domain, ANK repeat and PH domain-containing protein 1	ASAP1	ASAP1-839	0.0336592	1.43177	1.4729
P46821	1252	Microtubule-associated protein 1B;MAP1 light chain LC1	MAP1B	MAP1B-1252	0.0288092	1.42252	1.54047
Q4KMP7	132	TBC1 domain family member 10B	TBC1D10B	TBC1D10B-132	0.0399146	1.40878	1.39887
Q9H425	211	Uncharacterized protein C1orf198	C1orf198	C1orf198-211	0.0374048	1.40819	1.42707
Q09666	5552	Neuroblast differentiation-associated protein AHNAK	AHNAK	AHNAK-5552	0.0161909	1.38529	1.79073
P26045	359	Tyrosine-protein phosphatase non-receptor type 3	PTPN3	PTPN3-359	0.0451313	1.38232	1.34552
Q9P2F8	1652	Signal-induced proliferation-associated 1-like protein 2	SIPA1L2	SIPA1L2-1652	0.0160187	1.3806	1.79537
Q9UNF1	247	Melanoma-associated antigen D2	MAGED2	MAGED2-247	0.0318715	1.36969	1.4966
P08670	56	Vimentin	VIM	VIM-56	0.000810897	1.35268	3.09103
Q6UB99	276	Ankyrin repeat domain-containing protein 11	ANKRD11	ANKRD11-276	0.00128669	1.35182	2.89053
Q9ULD9	627	Zinc finger protein 608	ZNF608	ZNF608-627	0.00295785	1.34259	2.52902
P29966	81	Myristoylated alanine-rich C-kinase substrate	MARCKS	MARCKS-81	0.0218448	1.33689	1.66065
Q9UQ35	783	Serine/arginine repetitive matrix protein 2	SRRM2	SRRM2-783	0.0164597	1.33664	1.78358
Q9UKE5	769	TRAF2 and NCK-interacting protein kinase	TNIK	TNIK-769	0.0015763	1.33167	2.80236
Q96JH7	747	Deubiquitinating protein VCIP135	VCPIP1	VCPIP1-747	7.01967e-05	1.32947	4.15368
Q9UPZ3	563	Hermansky-Pudlak syndrome 5 protein	HPS5	HPS5-563	0.00779201	1.32467	2.10835
Q02952	645	A-kinase anchor protein 12	AKAP12	AKAP12-645	0.000582876	1.31717	3.23442
Q2M2I8	606	AP2-associated protein kinase 1	AAK1	AAK1-606	0.00628045	1.30336	2.20201
Q9ULD9	481	Zinc finger protein 608	ZNF608	ZNF608-481	0.0062087	1.29829	2.207
Q13207	657	T-box transcription factor TBX2	TBX2	TBX2-657	0.00564928	1.29365	2.24801
O75367	129	Core histone macro-H2A.1	H2AFY	H2AFY-129	0.0488134	1.28133	1.31146
Q9Y3L3	550	SH3 domain-binding protein 1	SH3BP1	SH3BP1-550	0.0168882	1.27883	1.77242
O60716	868	Catenin delta-1	CTNND1	CTNND1-868	0.0210893	1.27777	1.67594
Q8IZT6	1103	Abnormal spindle-like microcephaly-associated protein	ASPM	ASPM-1103	0.00500315	1.27598	2.30076
Q15149	4396	Plectin	PLEC	PLEC-4396	0.0287902	1.26119	1.54075
Q13586	257	Stromal interaction molecule 1	STIM1	STIM1-257	0.0317294	1.26041	1.49854
P18433	211	Receptor-type tyrosine-protein phosphatase alpha	PTPRA	PTPRA-211	0.00456846	1.25968	2.34023
Q9BXK5	420	Bcl-2-like protein 13	BCL2L13	BCL2L13-420	0.0209227	1.25739	1.67938
Q5SW79	1198	Centrosomal protein of 170 kDa	CEP170	CEP170-1198	0.00196187	1.25679	2.70733
P38159;Q8N7X1;O75526;Q96E39	58;58;58;58	RNA-binding motif protein, X chromosome;RNA-binding motif protein, X chromosome, N-terminally processed;RNA-binding motif protein, X-linked-like-3;RNA-binding motif protein, X-linked-like-2;RNA binding motif protein, X-linked-like-1;RNA binding motif protein, X-linked-like-1, N-terminally processed	RBMX;RBMXL3;RBMXL2;RBMXL1	RBMX;RBMXL3;RBMXL2;RBMXL1-58;58;58;58	0.00857032	1.25465	2.067
Q9UEY8	42	Gamma-adducin	ADD3	ADD3-42	0.0184416	1.24375	1.7342
Q9UHB6	609	LIM domain and actin-binding protein 1	LIMA1	LIMA1-609	0.00379314	1.24259	2.421
Q8NFH5	73	Nucleoporin NUP53	NUP35	NUP35-73	0.00378089	1.23856	2.42241
P29966	145	Myristoylated alanine-rich C-kinase substrate	MARCKS	MARCKS-145	0.0258936	1.23199	1.58681
Q12888	591	Tumor suppressor p53-binding protein 1	TP53BP1	TP53BP1-591	0.0421219	1.22957	1.37549
Q53EU6	68	Glycerol-3-phosphate acyltransferase 3	AGPAT9	AGPAT9-68	0.0216774	1.22766	1.66399
P42166	424	Lamina-associated polypeptide 2, isoform alpha;Thymopoietin;Thymopentin	TMPO	TMPO-424	0.0365821	1.22427	1.43673
O43399	21	Tumor protein D54	TPD52L2	TPD52L2-21	0.00646469	1.22124	2.18945
P40855	147	Peroxisomal biogenesis factor 19	PEX19	PEX19-147	0.0278951	1.22041	1.55447
P11388	1213	DNA topoisomerase 2-alpha	TOP2A	TOP2A-1213	0.016146	1.22004	1.79194
P85037	436	Forkhead box protein K1	FOXK1	FOXK1-436	0.00681363	1.21286	2.16662
P46821	1282	Microtubule-associated protein 1B;MAP1 light chain LC1	MAP1B	MAP1B-1282	0.0387061	1.21134	1.41222
P51532	1452	Transcription activator BRG1	SMARCA4	SMARCA4-1452	0.0307891	1.20835	1.5116
O95684	156	FGFR1 oncogene partner	FGFR1OP	FGFR1OP-156	0.0308693	1.20404	1.51047
P13612	1021	Integrin alpha-4	ITGA4	ITGA4-1021	0.0059873	1.2028	2.22277
Q08AD1	599	Calmodulin-regulated spectrin-associated protein 2	CAMSAP2	CAMSAP2-599	0.0325496	1.20128	1.48745
Q8TDB6	532	E3 ubiquitin-protein ligase DTX3L	DTX3L	DTX3L-532	0.0229703	1.19713	1.63883
P07355;A6NMY6	19;19	Annexin A2;Putative annexin A2-like protein	ANXA2;ANXA2P2	ANXA2;ANXA2P2-19;19	0.0461734	1.19072	1.33561
Q86TB9	179	Protein PAT1 homolog 1	PATL1	PATL1-179	0.00829913	1.18671	2.08097
Q15154	1730	Pericentriolar material 1 protein	PCM1	PCM1-1730	0.0327878	1.18483	1.48429
Q96B97	587	SH3 domain-containing kinase-binding protein 1	SH3KBP1	SH3KBP1-587	0.00950188	1.18314	2.02219
P78536	791	Disintegrin and metalloproteinase domain-containing protein 17	ADAM17	ADAM17-791	0.00284764	1.18025	2.54551
P78347	210	General transcription factor II-I	GTF2I	GTF2I-210	0.000566569	1.15266	3.24675
Q7Z5K2	221	Wings apart-like protein homolog	WAPAL	WAPAL-221	0.0101095	1.15199	1.99527
P19338	563	Nucleolin	NCL	NCL-563	0.00430474	1.14676	2.36605
O60504	80	Vinexin	SORBS3	SORBS3-80	0.0343927	1.13757	1.46353
O15061	429	Synemin	SYNM	SYNM-429	0.018735	1.12977	1.72735
Q96NE9	544	FERM domain-containing protein 6	FRMD6	FRMD6-544	0.0297889	1.12325	1.52595
Q15154	861	Pericentriolar material 1 protein	PCM1	PCM1-861	0.0261652	1.12307	1.58228
Q12888	525	Tumor suppressor p53-binding protein 1	TP53BP1	TP53BP1-525	0.0151238	1.11807	1.82034
P11388	1247	DNA topoisomerase 2-alpha	TOP2A	TOP2A-1247	0.0222434	1.11592	1.6528
P08670	299	Vimentin	VIM	VIM-299	0.00437501	1.1123	2.35902
Q99543	47	DnaJ homolog subfamily C member 2	DNAJC2	DNAJC2-47	0.00799351	1.11061	2.09726
O94875	278	Sorbin and SH3 domain-containing protein 2	SORBS2	SORBS2-278	0.000365872	1.1076	3.43667
O60245	1011	Protocadherin-7	PCDH7	PCDH7-1011	0.0358707	1.10679	1.44526
Q9UKE5	680	TRAF2 and NCK-interacting protein kinase	TNIK	TNIK-680	0.0130851	1.10089	1.88322
Q08495	372	Dematin	EPB49	EPB49-372	0.00902306	1.08552	2.04465
Q9Y4F3	1092	Meiosis arrest female protein 1	KIAA0430	KIAA0430-1092	0.0179006	1.08282	1.74713
Q86UU1	583	Pleckstrin homology-like domain family B member 1	PHLDB1	PHLDB1-583	0.00186528	1.08095	2.72926
P46821	1067	Microtubule-associated protein 1B;MAP1 light chain LC1	MAP1B	MAP1B-1067	0.0411628	1.07549	1.3855
Q96B97	589	SH3 domain-containing kinase-binding protein 1	SH3KBP1	SH3KBP1-589	0.00929118	1.07448	2.03193
Q12802	983	A-kinase anchor protein 13	AKAP13	AKAP13-983	0.0068393	1.06851	2.16499
Q9P260	453	LisH domain and HEAT repeat-containing protein KIAA1468	KIAA1468	KIAA1468-453	0.0287426	1.05885	1.54147
Q02241	867	Kinesin-like protein KIF23	KIF23	KIF23-867	0.0191888	1.0504	1.71695
Q8NEY1	199	Neuron navigator 1	NAV1	NAV1-199	0.036217	1.04865	1.44109
Q9BRL6	26	Serine/arginine-rich splicing factor 8	SRSF8	SRSF8-26	0.0161241	1.04656	1.79252
P31948	481	Stress-induced-phosphoprotein 1	STIP1	STIP1-481	0.0314303	1.03222	1.50265
Q76I76	487	Protein phosphatase Slingshot homolog 2	SSH2	SSH2-487	0.0170863	1.03081	1.76735
Q15942	281	Zyxin	ZYX	ZYX-281	0.0122373	1.0264	1.91232
Q9NXC5	766	WD repeat-containing protein mio	MIOS	MIOS-766	0.00764187	1.00688	2.1168
O60716	869	Catenin delta-1	CTNND1	CTNND1-869	0.0129147	1.00161	1.88892
Q9P0K7	667	Ankycorbin	RAI14	RAI14-667	0.0195084	0.997642	1.70978
Q8N3F8	295	MICAL-like protein 1	MICALL1	MICALL1-295	0.00547648	0.996051	2.2615
Q02952	1116	A-kinase anchor protein 12	AKAP12	AKAP12-1116	0.0465899	0.993204	1.33171
Q9Y2H0	915	Disks large-associated protein 4	DLGAP4	DLGAP4-915	0.0242506	0.992986	1.61528
Q9P2F8	1549	Signal-induced proliferation-associated 1-like protein 2	SIPA1L2	SIPA1L2-1549	0.00472853	0.991173	2.32527
P78344	508	Eukaryotic translation initiation factor 4 gamma 2	EIF4G2	EIF4G2-508	0.019138	0.99081	1.7181
P49006	22	MARCKS-related protein	MARCKSL1	MARCKSL1-22	0.0064167	0.985379	2.19269
Q07343	290	cAMP-specific 3',5'-cyclic phosphodiesterase 4B	PDE4B	PDE4B-290	0.0445738	0.984092	1.35092
Q8NDX5	609	Polyhomeotic-like protein 3	PHC3	PHC3-609	0.0481023	0.983507	1.31783
P30419	47	Glycylpeptide N-tetradecanoyltransferase 1	NMT1	NMT1-47	0.00724775	0.978074	2.1398
Q12906	592	Interleukin enhancer-binding factor 3	ILF3	ILF3-592	0.0217955	0.970413	1.66163
Q00610	394	Clathrin heavy chain 1	CLTC	CLTC-394	0.00468781	0.966431	2.32903
Q5SW79	359	Centrosomal protein of 170 kDa	CEP170	CEP170-359	0.0290994	0.962487	1.53612
O43491	718	Band 4.1-like protein 2	EPB41L2	EPB41L2-718	0.0357954	0.960141	1.44617
Q09666	5731	Neuroblast differentiation-associated protein AHNAK	AHNAK	AHNAK-5731	0.00620191	0.952507	2.20747
Q9NR30	89	Nucleolar RNA helicase 2	DDX21	DDX21-89	0.00293576	0.950693	2.53228
Q14160	1486	Protein scribble homolog	SCRIB	SCRIB-1486	0.00340451	0.939477	2.46795
Q92844	129	TRAF family member-associated NF-kappa-B activator	TANK	TANK-129	0.00101638	0.932313	2.99294
Q9ULH1	1027	Arf-GAP with SH3 domain, ANK repeat and PH domain-containing protein 1	ASAP1	ASAP1-1027	0.0147054	0.922401	1.83252
P07355;A6NMY6	18;18	Annexin A2;Putative annexin A2-like protein	ANXA2;ANXA2P2	ANXA2;ANXA2P2-18;18	0.0442138	0.917749	1.35444
P51991	358	Heterogeneous nuclear ribonucleoprotein A3	HNRNPA3	HNRNPA3-358	0.00998785	0.917547	2.00053
Q04721	1778	Neurogenic locus notch homolog protein 2;Notch 2 extracellular truncation;Notch 2 intracellular domain	NOTCH2	NOTCH2-1778	0.00416576	0.916196	2.38031
Q99700	772	Ataxin-2	ATXN2	ATXN2-772	0.00740913	0.911781	2.13023
Q63HN8	346	E3 ubiquitin-protein ligase RNF213	RNF213	RNF213-346	0.00528337	0.9115	2.27709
Q9ULT0	51	Tetratricopeptide repeat protein 7A	TTC7A	TTC7A-51	0.00273277	0.910349	2.5634
P18858	183	DNA ligase 1	LIG1	LIG1-183	0.0457118	0.909453	1.33997
Q9Y2F5	1692	Uncharacterized protein KIAA0947	KIAA0947	KIAA0947-1692	0.0271366	0.901675	1.56644
Q14839	1576	Chromodomain-helicase-DNA-binding protein 4	CHD4	CHD4-1576	0.0171515	0.900207	1.7657
O15085	668	Rho guanine nucleotide exchange factor 11	ARHGEF11	ARHGEF11-668	0.0289912	0.898376	1.53773
P46013	308	Antigen KI-67	MKI67	MKI67-308	0.040864	0.89476	1.38866
Q9H910	97	Hematological and neurological expressed 1-like protein	HN1L	HN1L-97	0.0448889	0.882369	1.34786
Q8WWI1	1048	LIM domain only protein 7	LMO7	LMO7-1048	0.0307098	0.880959	1.51272
Q9P0K7	412	Ankycorbin	RAI14	RAI14-412	0.00932361	0.876985	2.03042
P35612	701	Beta-adducin	ADD2	ADD2-701	0.0229827	0.875046	1.6386
Q9NPI6	523	mRNA-decapping enzyme 1A	DCP1A	DCP1A-523	0.00932309	0.873839	2.03044
P21333	1459	Filamin-A	FLNA	FLNA-1459	0.00458329	0.871581	2.33882
O94885	923	SAM and SH3 domain-containing protein 1	SASH1	SASH1-923	0.00109698	0.866869	2.9598
Q641Q2;Q5SNT6;Q9Y4E1	498;410;498	WASH complex subunit FAM21A;WASH complex subunit FAM21B;WASH complex subunit FAM21C	FAM21A;FAM21B;FAM21C	FAM21A;FAM21B;FAM21C-498;410;498	0.0248155	0.863489	1.60528
Q14004	525	Cyclin-dependent kinase 13	CDK13	CDK13-525	0.0186595	0.855803	1.7291
P02545	636	Prelamin-A/C;Lamin-A/C	LMNA	LMNA-636	0.00229353	0.855086	2.63949
P62995	201	Transformer-2 protein homolog beta	TRA2B	TRA2B-201	0.0386327	0.853676	1.41304
Q9NPI1	279	Bromodomain-containing protein 7	BRD7	BRD7-279	0.00681605	0.851306	2.16647
Q5JSH3	50	WD repeat-containing protein 44	WDR44	WDR44-50	0.00811987	0.843716	2.09045
P42356	207	Phosphatidylinositol 4-kinase alpha	PI4KA	PI4KA-207	0.047021	0.842242	1.32771
P18206	822	Vinculin	VCL	VCL-822	0.0440332	0.840873	1.35622
Q68CZ2	660	Tensin-3	TNS3	TNS3-660	0.0220177	0.838857	1.65723
P18206	721	Vinculin	VCL	VCL-721	0.0310749	0.837728	1.50759
Q96FJ0	242	AMSH-like protease	STAMBPL1	STAMBPL1-242	0.00186981	0.834711	2.7282
Q15154	159	Pericentriolar material 1 protein	PCM1	PCM1-159	0.0126683	0.832742	1.89728
Q9ULC8	606	Probable palmitoyltransferase ZDHHC8	ZDHHC8	ZDHHC8-606	0.0346636	0.832013	1.46013
O60245	989	Protocadherin-7	PCDH7	PCDH7-989	0.00196448	0.829119	2.70675
Q13428	1228	Treacle protein	TCOF1	TCOF1-1228	0.0180179	0.824401	1.7443
Q5M775	810	Cytospin-B	SPECC1	SPECC1-810	0.0182538	0.822825	1.73865
Q86UU1	682	Pleckstrin homology-like domain family B member 1	PHLDB1	PHLDB1-682	0.0378667	0.81522	1.42174
Q9Y4G6	1843	Talin-2	TLN2	TLN2-1843	0.00930555	0.812347	2.03126
Q9UPN4	381	5-azacytidine-induced protein 1	AZI1	AZI1-381	0.00589696	0.805677	2.22937
Q09666	216	Neuroblast differentiation-associated protein AHNAK	AHNAK	AHNAK-216	0.0150527	0.785202	1.82239
Q96N67	900	Dedicator of cytokinesis protein 7	DOCK7	DOCK7-900	0.0288794	0.785063	1.53941
P18858	66	DNA ligase 1	LIG1	LIG1-66	0.0213063	0.78252	1.67149
Q53EL6	94	Programmed cell death protein 4	PDCD4	PDCD4-94	0.00426592	0.782492	2.36999
Q14847	104	LIM and SH3 domain protein 1	LASP1	LASP1-104	0.0385726	0.775795	1.41372
Q9NTI5	1182	Sister chromatid cohesion protein PDS5 homolog B	PDS5B	PDS5B-1182	0.024865	0.773125	1.60441
Q86UE4	308	Protein LYRIC	MTDH	MTDH-308	0.02417	0.772927	1.61672
Q9Y2W1	320	Thyroid hormone receptor-associated protein 3	THRAP3	THRAP3-320	0.0464739	0.771829	1.33279
Q9ULD9	421	Zinc finger protein 608	ZNF608	ZNF608-421	0.0473688	0.771096	1.32451
P08621	226	U1 small nuclear ribonucleoprotein 70 kDa	SNRNP70	SNRNP70-226	0.00838612	0.769857	2.07644
O00161	110	Synaptosomal-associated protein 23	SNAP23	SNAP23-110	0.0395348	0.76511	1.40302
Q8TAQ2	283	SWI/SNF complex subunit SMARCC2	SMARCC2	SMARCC2-283	0.0290696	0.761654	1.53656
O43294	192	Transforming growth factor beta-1-induced transcript 1 protein	TGFB1I1	TGFB1I1-192	0.00552415	0.761313	2.25773
P20962	5	Parathymosin	PTMS	PTMS-5	0.0462147	0.760519	1.33522
Q15642	296	Cdc42-interacting protein 4	TRIP10	TRIP10-296	0.0235624	0.752949	1.62778
Q92785	142	Zinc finger protein ubi-d4	DPF2	DPF2-142	0.0122908	0.750235	1.91042
Q7Z4H7	552	HAUS augmin-like complex subunit 6	HAUS6	HAUS6-552	0.00432381	0.749663	2.36413
O94885	507	SAM and SH3 domain-containing protein 1	SASH1	SASH1-507	0.0171863	0.748375	1.76482
Q9Y2J2	962	Band 4.1-like protein 3	EPB41L3	EPB41L3-962	0.0155019	0.745482	1.80962
Q96I25	71	Splicing factor 45	RBM17	RBM17-71	0.00678709	0.737773	2.16832
Q9UBP0	245	Spastin	SPAST	SPAST-245	0.0253202	0.736619	1.59653
O60315	705	Zinc finger E-box-binding homeobox 2	ZEB2	ZEB2-705	0.0202459	0.734886	1.69366
Q9NX63	50	Coiled-coil-helix-coiled-coil-helix domain-containing protein 3, mitochondrial	CHCHD3	CHCHD3-50	0.0300354	0.7348	1.52237
Q96RK0	904	Protein capicua homolog	CIC	CIC-904	0.00171945	0.733933	2.76461
Q9NXE4	753	Sphingomyelin phosphodiesterase 4	SMPD4	SMPD4-753	0.0140278	0.732081	1.85301
Q92466	24	DNA damage-binding protein 2	DDB2	DDB2-24	0.00208025	0.729212	2.68189
P46821	1620	Microtubule-associated protein 1B;MAP1 light chain LC1	MAP1B	MAP1B-1620	0.00681943	0.714927	2.16625
P52594	181	Arf-GAP domain and FG repeat-containing protein 1	AGFG1	AGFG1-181	0.00980226	0.710937	2.00867
Q86SQ0	334	Pleckstrin homology-like domain family B member 2	PHLDB2	PHLDB2-334	0.0290031	0.69813	1.53756
Q9C0D5	1668	Protein TANC1	TANC1	TANC1-1668	0.0282325	0.690522	1.54925
O94885	614	SAM and SH3 domain-containing protein 1	SASH1	SASH1-614	0.016825	0.678192	1.77404
Q9BRQ0	302	Pygopus homolog 2	PYGO2	PYGO2-302	0.0403684	0.668512	1.39396
O43294	194	Transforming growth factor beta-1-induced transcript 1 protein	TGFB1I1	TGFB1I1-194	0.0057708	0.667271	2.23876
P28290	591	Sperm-specific antigen 2	SSFA2	SSFA2-591	0.0054102	0.666302	2.26679
Q09666	177	Neuroblast differentiation-associated protein AHNAK	AHNAK	AHNAK-177	0.0204174	0.665362	1.69
Q07866	521	Kinesin light chain 1	KLC1	KLC1-521	0.0426792	0.663967	1.36978
Q92797	1171	Symplekin	SYMPK	SYMPK-1171	0.0279672	0.657976	1.55335
Q96NE9	542	FERM domain-containing protein 6	FRMD6	FRMD6-542	0.0340188	0.651132	1.46828
Q15906	127	Vacuolar protein sorting-associated protein 72 homolog	VPS72	VPS72-127	0.0198169	0.650826	1.70296
O95292	159	Vesicle-associated membrane protein-associated protein B/C	VAPB	VAPB-159	0.0214338	0.645701	1.6689
O15061	653	Synemin	SYNM	SYNM-653	0.0108766	0.644841	1.96351
O95453	619	Poly(A)-specific ribonuclease PARN	PARN	PARN-619	0.000486814	0.634779	3.31264
O75147	10	Obscurin-like protein 1	OBSL1	OBSL1-10	0.0061063	0.633663	2.21422
Q9ULD9	964	Zinc finger protein 608	ZNF608	ZNF608-964	0.0141958	0.629722	1.84784
O60716	864	Catenin delta-1	CTNND1	CTNND1-864	0.0222514	0.621712	1.65264
Q9P0V3	246	SH3 domain-binding protein 4	SH3BP4	SH3BP4-246	0.00157196	0.620055	2.80356
Q8WY36	844	HMG box transcription factor BBX	BBX	BBX-844	0.0138718	0.618145	1.85787
Q13586	660	Stromal interaction molecule 1	STIM1	STIM1-660	0.0098052	0.612274	2.00854
Q9BTU6	47	Phosphatidylinositol 4-kinase type 2-alpha	PI4K2A	PI4K2A-47	0.00127367	0.607579	2.89494
P22532;P35325	60;60	Small proline-rich protein 2D;Small proline-rich protein 2B	SPRR2D;SPRR2B	SPRR2D;SPRR2B-60;60	0.0445557	0.59614	1.3511
O60291	524	E3 ubiquitin-protein ligase MGRN1	MGRN1	MGRN1-524	0.0351829	0.593147	1.45367
P52701	137	DNA mismatch repair protein Msh6	MSH6	MSH6-137	0.0330172	0.587301	1.48126
O95696	128	Bromodomain-containing protein 1	BRD1	BRD1-128	0.00265884	0.586661	2.57531
O96019	233	Actin-like protein 6A	ACTL6A	ACTL6A-233	0.0222906	0.580628	1.65188
Q9UKN8	604	General transcription factor 3C polypeptide 4	GTF3C4	GTF3C4-604	0.0203347	0.580178	1.69176
Q8N1I0	1899	Dedicator of cytokinesis protein 4	DOCK4	DOCK4-1899	0.0426544	-0.582627	1.37004
Q12816	155	Trophinin	TRO	TRO-155	0.0198546	-0.582857	1.70214
Q9NQ39;P46783	157;146	Putative 40S ribosomal protein S10-like;40S ribosomal protein S10	RPS10P5;RPS10	RPS10P5;RPS10-157;146	0.0433902	-0.585453	1.36261
Q99590	802	Protein SCAF11	SCAF11	SCAF11-802	0.0199415	-0.586507	1.70024
O00567	570	Nucleolar protein 56	NOP56	NOP56-570	0.00201788	-0.587772	2.69511
Q9Y618	1487	Nuclear receptor corepressor 2	NCOR2	NCOR2-1487	0.00121332	-0.598297	2.91602
Q9UQ35	994	Serine/arginine repetitive matrix protein 2	SRRM2	SRRM2-994	0.0189397	-0.599586	1.72263
Q14684	458	Ribosomal RNA processing protein 1 homolog B	RRP1B	RRP1B-458	0.0101114	-0.601482	1.99519
Q8NDI1	378	EH domain-binding protein 1	EHBP1	EHBP1-378	0.037364	-0.603197	1.42755
Q86TB9	194	Protein PAT1 homolog 1	PATL1	PATL1-194	0.0229431	-0.60365	1.63935
Q96MY1	130	Uncharacterized protein C20orf112	C20orf112	C20orf112-130	0.0189138	-0.604901	1.72322
Q9H2J7	675	Sodium-dependent neutral amino acid transporter B(0)AT2	SLC6A15	SLC6A15-675	0.0243213	-0.606247	1.61401
Q9UBC2	229	Epidermal growth factor receptor substrate 15-like 1	EPS15L1	EPS15L1-229	0.0252019	-0.607668	1.59857
Q5SRE5	1709	Nucleoporin NUP188 homolog	NUP188	NUP188-1709	0.00771664	-0.609707	2.11257
Q7Z589	209	Protein EMSY	EMSY	EMSY-209	0.0465933	-0.615744	1.33168
O14745	290	Na(+)/H(+) exchange regulatory cofactor NHE-RF1	SLC9A3R1	SLC9A3R1-290	0.00957134	-0.617676	2.01903
Q5SYE7	198	NHS-like protein 1	NHSL1	NHSL1-198	0.0213248	-0.621629	1.67112
Q03001	3968	Dystonin	DST	DST-3968	0.0188016	-0.626008	1.72581
Q9UQ35	1320	Serine/arginine repetitive matrix protein 2	SRRM2	SRRM2-1320	0.0156158	-0.630156	1.80644
P27708	1859	CAD protein;Glutamine-dependent carbamoyl-phosphate synthase;Aspartate carbamoyltransferase;Dihydroorotase	CAD	CAD-1859	0.0327398	-0.633009	1.48492
Q96TA1	692	Niban-like protein 1	FAM129B	FAM129B-692	0.025907	-0.634815	1.58658
P04075	46	Fructose-bisphosphate aldolase A	ALDOA	ALDOA-46	0.0373843	-0.63779	1.42731
Q15785	186	Mitochondrial import receptor subunit TOM34	TOMM34	TOMM34-186	0.0108968	-0.644262	1.9627
Q8N3X1	499	Formin-binding protein 4	FNBP4	FNBP4-499	0.0147425	-0.644961	1.83143
Q6NUK4	201	Receptor expression-enhancing protein 3	REEP3	REEP3-201	0.047422	-0.647889	1.32402
Q5JSZ5	226	Protein PRRC2B	PRRC2B	PRRC2B-226	0.0110816	-0.651065	1.9554
Q9UQ35	1103	Serine/arginine repetitive matrix protein 2	SRRM2	SRRM2-1103	0.00376495	-0.653045	2.42424
P07199	156	Major centromere autoantigen B	CENPB	CENPB-156	0.0182658	-0.653779	1.73836
Q5T1R4	805	Transcription factor HIVEP3	HIVEP3	HIVEP3-805	0.0193248	-0.653991	1.71389
Q9HBL0	1177	Tensin-1	TNS1	TNS1-1177	0.0284255	-0.657043	1.54629
P24928	1878	DNA-directed RNA polymerase II subunit RPB1	POLR2A	POLR2A-1878	0.00720525	-0.657468	2.14235
Q07666	20	KH domain-containing, RNA-binding, signal transduction-associated protein 1	KHDRBS1	KHDRBS1-20	0.0435803	-0.669992	1.36071
Q86Y91	413	Kinesin-like protein KIF18B	KIF18B	KIF18B-413	0.0431932	-0.681947	1.36458
O60885	1126	Bromodomain-containing protein 4	BRD4	BRD4-1126	0.0046729	-0.68319	2.33041
Q16513	583	Serine/threonine-protein kinase N2	PKN2	PKN2-583	0.0151047	-0.684024	1.82089
Q7Z401	1587	C-myc promoter-binding protein	DENND4A	DENND4A-1587	0.0249335	-0.68438	1.60322
Q53EZ4	428	Centrosomal protein of 55 kDa	CEP55	CEP55-428	0.0182789	-0.686569	1.73805
Q5JTV8	220	Torsin-1A-interacting protein 1	TOR1AIP1	TOR1AIP1-220	0.0300784	-0.690498	1.52174
O60303	660	Uncharacterized protein KIAA0556	KIAA0556	KIAA0556-660	0.0122508	-0.696151	1.91184
Q5JTD0	422	Tight junction-associated protein 1	TJAP1	TJAP1-422	0.00183478	-0.69842	2.73642
Q9P2Q2	694	FERM domain-containing protein 4A	FRMD4A	FRMD4A-694	0.0332876	-0.70934	1.47772
Q9C0C2	1138	182 kDa tankyrase-1-binding protein	TNKS1BP1	TNKS1BP1-1138	0.026805	-0.711858	1.57178
Q86UU1	470	Pleckstrin homology-like domain family B member 1	PHLDB1	PHLDB1-470	0.0102712	-0.712803	1.98838
Q9P246	680	Stromal interaction molecule 2	STIM2	STIM2-680	0.00242592	-0.714617	2.61512
Q9UK61	1103	Protein FAM208A	FAM208A	FAM208A-1103	0.00356232	-0.714634	2.44827
P49792;Q7Z3J3;A6NKT7;P0DJD1;P0DJD0	788;789;789;787;779	E3 SUMO-protein ligase RanBP2;Putative peptidyl-prolyl cis-trans isomerase;RanBP2-like and GRIP domain-containing protein 4;RanBP2-like and GRIP domain-containing protein 3;RANBP2-like and GRIP domain-containing protein 2;RANBP2-like and GRIP domain-containing protein 1	RANBP2;RGPD4;RGPD3;RGPD2;RGPD1	RANBP2;RGPD4;RGPD3;RGPD2;RGPD1-788;789;789;787;779	0.0273075	-0.717533	1.56372
O14715;Q99666	788;788	RANBP2-like and GRIP domain-containing protein 8;RANBP2-like and GRIP domain-containing protein 5/6	RGPD8;RGPD5	RGPD8;RGPD5-788;788	0.0273075	-0.717533	1.56372
Q13247	303	Serine/arginine-rich splicing factor 6	SRSF6	SRSF6-303	0.0414118	-0.720319	1.38288
Q8TDY2	222	RB1-inducible coiled-coil protein 1	RB1CC1	RB1CC1-222	0.0208137	-0.72284	1.68165
P54259	661	Atrophin-1	ATN1	ATN1-661	0.0290367	-0.723491	1.53705
Q14980	1757	Nuclear mitotic apparatus protein 1	NUMA1	NUMA1-1757	0.0303616	-0.72695	1.51768
P35711	131	Transcription factor SOX-5	SOX5	SOX5-131	0.0116836	-0.729603	1.93242
Q8IY81	584	Putative rRNA methyltransferase 3	FTSJ3	FTSJ3-584	0.0352268	-0.746608	1.45313
Q9BXK5	426	Bcl-2-like protein 13	BCL2L13	BCL2L13-426	0.0254056	-0.746801	1.59507
Q9Y4H2	594	Insulin receptor substrate 2	IRS2	IRS2-594	0.0139484	-0.747253	1.85548
Q86XD5	117	Protein FAM131B	FAM131B	FAM131B-117	0.0211704	-0.748731	1.67427
P08651	323	Nuclear factor 1 C-type	NFIC	NFIC-323	0.0473319	-0.751846	1.32485
Q5JSZ5	556	Protein PRRC2B	PRRC2B	PRRC2B-556	0.00691865	-0.752421	2.15998
Q04726	286	Transducin-like enhancer protein 3	TLE3	TLE3-286	0.0139537	-0.755032	1.85531
Q14160	1508	Protein scribble homolog	SCRIB	SCRIB-1508	0.0101698	-0.75599	1.99269
Q96TC7	46	Regulator of microtubule dynamics protein 3	FAM82A2	FAM82A2-46	0.0304116	-0.756436	1.51696
Q14157	454	Ubiquitin-associated protein 2-like	UBAP2L	UBAP2L-454	0.0202999	-0.758705	1.69251
P17096	44	High mobility group protein HMG-I/HMG-Y	HMGA1	HMGA1-44	0.0448654	-0.766079	1.34809
P68431;Q16695;Q71DI3;P84243	81;81;81;81	Histone H3.1;Histone H3.1t;Histone H3.2;Histone H3.3	HIST1H3A;HIST3H3;HIST2H3A;H3F3A	HIST1H3A;HIST3H3;HIST2H3A;H3F3A-81;81;81;81	0.0241476	-0.767863	1.61713
O14828	76	Secretory carrier-associated membrane protein 3	SCAMP3	SCAMP3-76	0.0216657	-0.768575	1.66423
O75781	116	Paralemmin-1	PALM	PALM-116	0.0179754	-0.768871	1.74532
Q9NR30	121	Nucleolar RNA helicase 2	DDX21	DDX21-121	0.0417456	-0.769576	1.37939
Q5T1R4	1050	Transcription factor HIVEP3	HIVEP3	HIVEP3-1050	0.0457463	-0.777212	1.33964
Q8WUA4	893	General transcription factor 3C polypeptide 2	GTF3C2	GTF3C2-893	0.00966226	-0.780124	2.01492
Q08999	1112	Retinoblastoma-like protein 2	RBL2	RBL2-1112	0.0184786	-0.781214	1.73333
Q9Y4R8	836	Telomere length regulation protein TEL2 homolog	TELO2	TELO2-836	0.000725943	-0.781579	3.1391
Q9Y618	1982	Nuclear receptor corepressor 2	NCOR2	NCOR2-1982	0.0409464	-0.788339	1.38778
P35711	109	Transcription factor SOX-5	SOX5	SOX5-109	0.0107101	-0.79294	1.9702
Q92685	13	Dol-P-Man:Man(5)GlcNAc(2)-PP-Dol alpha-1,3-mannosyltransferase	ALG3	ALG3-13	0.011052	-0.792956	1.95656
Q9NRL2	731	Bromodomain adjacent to zinc finger domain protein 1A	BAZ1A	BAZ1A-731	0.0250259	-0.800416	1.60161
Q9Y4H2	306	Insulin receptor substrate 2	IRS2	IRS2-306	0.0408628	-0.804073	1.38867
Q9C0B5	694	Palmitoyltransferase ZDHHC5	ZDHHC5	ZDHHC5-694	0.0346344	-0.806417	1.46049
Q15942	344	Zyxin	ZYX	ZYX-344	0.0411997	-0.812764	1.38511
Q8WWM7	684	Ataxin-2-like protein	ATXN2L	ATXN2L-684	0.0176582	-0.816224	1.75305
Q9P246	523	Stromal interaction molecule 2	STIM2	STIM2-523	0.00140615	-0.825364	2.85197
Q9Y618	939	Nuclear receptor corepressor 2	NCOR2	NCOR2-939	0.0218649	-0.832197	1.66025
Q13033	229	Striatin-3	STRN3	STRN3-229	0.00558916	-0.832454	2.25265
Q5QJ74	41	Tubulin-specific chaperone cofactor E-like protein	TBCEL	TBCEL-41	0.00381426	-0.835737	2.41859
O43663	470	Protein regulator of cytokinesis 1	PRC1	PRC1-470	0.0338636	-0.839829	1.47027
Q9UPQ0	303	LIM and calponin homology domains-containing protein 1	LIMCH1	LIMCH1-303	0.0114109	-0.845063	1.94268
P19838	907	Nuclear factor NF-kappa-B p105 subunit;Nuclear factor NF-kappa-B p50 subunit	NFKB1	NFKB1-907	0.0172975	-0.845072	1.76202
Q9UIF9	1397	Bromodomain adjacent to zinc finger domain protein 2A	BAZ2A	BAZ2A-1397	0.0292086	-0.847492	1.53449
Q96N67	1438	Dedicator of cytokinesis protein 7	DOCK7	DOCK7-1438	0.0212589	-0.852415	1.67246
P46821	1797	Microtubule-associated protein 1B;MAP1 light chain LC1	MAP1B	MAP1B-1797	0.0236359	-0.857425	1.62643
Q5VUB5	525	Protein FAM171A1	FAM171A1	FAM171A1-525	0.0435626	-0.858105	1.36089
Q13435	780	Splicing factor 3B subunit 2	SF3B2	SF3B2-780	0.017004	-0.865333	1.76945
Q8IWZ3	1679	Ankyrin repeat and KH domain-containing protein 1	ANKHD1	ANKHD1-1679	0.0256109	-0.868007	1.59158
Q9UIG0	945	Tyrosine-protein kinase BAZ1B	BAZ1B	BAZ1B-945	0.00633981	-0.86906	2.19792
P48681	713	Nestin	NES	NES-713	0.00851768	-0.869438	2.06968
Q86U90	37	YrdC domain-containing protein, mitochondrial	YRDC	YRDC-37	0.00403952	-0.874605	2.39367
O95292	158	Vesicle-associated membrane protein-associated protein B/C	VAPB	VAPB-158	0.0146605	-0.874939	1.83385
Q8WYP5	1222	Protein ELYS	AHCTF1	AHCTF1-1222	0.00796637	-0.877738	2.09874
Q9NR48	22	Histone-lysine N-methyltransferase ASH1L	ASH1L	ASH1L-22	0.00209663	-0.882828	2.67848
O94782	67	Ubiquitin carboxyl-terminal hydrolase 1	USP1	USP1-67	0.00104007	-0.883271	2.98294
Q71F23	98	Centromere protein U	MLF1IP	MLF1IP-98	0.0432441	-0.883688	1.36407
Q96QB1	1296	Rho GTPase-activating protein 7	DLC1	DLC1-1296	0.0390091	-0.884239	1.40883
Q7Z417	652	Nuclear fragile X mental retardation-interacting protein 2	NUFIP2	NUFIP2-652	0.0302242	-0.885011	1.51965
P46821	1265	Microtubule-associated protein 1B;MAP1 light chain LC1	MAP1B	MAP1B-1265	0.0116889	-0.887865	1.93223
Q8NEZ4	4267	Histone-lysine N-methyltransferase MLL3	MLL3	MLL3-4267	0.0183632	-0.889271	1.73605
Q8TEK3	374	Histone-lysine N-methyltransferase, H3 lysine-79 specific	DOT1L	DOT1L-374	0.0481327	-0.889663	1.31756
P48681	746	Nestin	NES	NES-746	0.00210794	-0.8915	2.67614
Q02078	408	Myocyte-specific enhancer factor 2A	MEF2A	MEF2A-408	0.0217893	-0.89325	1.66176
Q9H6F5	113	Coiled-coil domain-containing protein 86	CCDC86	CCDC86-113	0.00411709	-0.914775	2.38541
Q96T37	741	Putative RNA-binding protein 15	RBM15	RBM15-741	0.00475415	-0.917153	2.32293
P06400	373	Retinoblastoma-associated protein	RB1	RB1-373	0.00953168	-0.917552	2.02083
Q5T4S7	178	E3 ubiquitin-protein ligase UBR4	UBR4	UBR4-178	0.0321988	-0.922502	1.49216
Q04727	292	Transducin-like enhancer protein 4	TLE4	TLE4-292	0.00980182	-0.923587	2.00869
Q9BQG0	11	Myb-binding protein 1A	MYBBP1A	MYBBP1A-11	0.0429926	-0.9247	1.36661
Q9H6F5	47	Coiled-coil domain-containing protein 86	CCDC86	CCDC86-47	0.00907113	-0.926491	2.04234
P49321	421	Nuclear autoantigenic sperm protein	NASP	NASP-421	0.0213503	-0.929858	1.6706
P28290	759	Sperm-specific antigen 2	SSFA2	SSFA2-759	0.00294285	-0.929876	2.53123
Q9Y4H2	620	Insulin receptor substrate 2	IRS2	IRS2-620	0.0323055	-0.931737	1.49072
O94916	135	Nuclear factor of activated T-cells 5	NFAT5	NFAT5-135	0.00974231	-0.931737	2.01134
Q9NYB0	203	Telomeric repeat-binding factor 2-interacting protein 1	TERF2IP	TERF2IP-203	0.010479	-0.939362	1.97968
P14859	448	POU domain, class 2, transcription factor 1	POU2F1	POU2F1-448	0.0068934	-0.947259	2.16157
Q96FS4	55	Signal-induced proliferation-associated protein 1	SIPA1	SIPA1-55	0.0452038	-0.950054	1.34482
Q96T58	2493	Msx2-interacting protein	SPEN	SPEN-2493	0.0285947	-0.960927	1.54371
Q96G74	64	OTU domain-containing protein 5	OTUD5	OTUD5-64	0.00631811	-0.965183	2.19941
Q9C0C2	691	182 kDa tankyrase-1-binding protein	TNKS1BP1	TNKS1BP1-691	0.00206834	-0.965258	2.68438
Q86UU1	443	Pleckstrin homology-like domain family B member 1	PHLDB1	PHLDB1-443	0.0193746	-0.966442	1.71277
Q14694	370	Ubiquitin carboxyl-terminal hydrolase 10	USP10	USP10-370	0.0114975	-0.971535	1.9394
P31943;P55795	104;104	Heterogeneous nuclear ribonucleoprotein H;Heterogeneous nuclear ribonucleoprotein H, N-terminally processed;Heterogeneous nuclear ribonucleoprotein H2	HNRNPH1;HNRNPH2	HNRNPH1;HNRNPH2-104;104	0.00599313	-0.97851	2.22235
Q9H2Y7	640	Zinc finger protein 106 homolog	ZFP106	ZFP106-640	0.0151545	-0.981081	1.81946
Q6NYC8	224	Phostensin	PPP1R18	PPP1R18-224	0.0233157	-0.983456	1.63235
P85037	101	Forkhead box protein K1	FOXK1	FOXK1-101	0.0492654	-0.98772	1.30746
Q9BZH6	209	WD repeat-containing protein 11	WDR11	WDR11-209	0.0133456	-0.98859	1.87466
Q14644	809	Ras GTPase-activating protein 3	RASA3	RASA3-809	0.0206692	-0.990118	1.68468
Q6NYC8	195	Phostensin	PPP1R18	PPP1R18-195	0.00509095	-0.992413	2.2932
Q53ET0	624	CREB-regulated transcription coactivator 2	CRTC2	CRTC2-624	0.0021455	-0.998788	2.66847
Q86WB0	370	Nuclear-interacting partner of ALK	ZC3HC1	ZC3HC1-370	0.00187046	-1.00469	2.72805
Q8NFC6	3019	Biorientation of chromosomes in cell division protein 1-like 1	BOD1L1	BOD1L1-3019	0.0238065	-1.00743	1.62331
P08670	73	Vimentin	VIM	VIM-73	0.0379872	-1.00749	1.42036
Q15052	684	Rho guanine nucleotide exchange factor 6	ARHGEF6	ARHGEF6-684	0.0159345	-1.00796	1.79766
O94916	561	Nuclear factor of activated T-cells 5	NFAT5	NFAT5-561	0.00900714	-1.0098	2.04541
Q99460	273	26S proteasome non-ATPase regulatory subunit 1	PSMD1	PSMD1-273	0.000723105	-1.01178	3.1408
Q9Y2H2	940	Phosphatidylinositide phosphatase SAC2	INPP5F	INPP5F-940	0.00234231	-1.01573	2.63036
Q1MSJ5	966	Centrosome and spindle pole-associated protein 1	CSPP1	CSPP1-966	0.0121615	-1.02016	1.91501
P21359	2543	Neurofibromin;Neurofibromin truncated	NF1	NF1-2543	0.0090256	-1.02043	2.04452
Q8TEK3	1213	Histone-lysine N-methyltransferase, H3 lysine-79 specific	DOT1L	DOT1L-1213	0.0128961	-1.02098	1.88954
Q13428	381	Treacle protein	TCOF1	TCOF1-381	0.0247624	-1.021	1.60621
Q8N5I9	15	Uncharacterized protein C12orf45	C12orf45	C12orf45-15	0.0208394	-1.02131	1.68112
Q12888	1028	Tumor suppressor p53-binding protein 1	TP53BP1	TP53BP1-1028	0.0163108	-1.02724	1.78752
Q12802	2398	A-kinase anchor protein 13	AKAP13	AKAP13-2398	0.00457826	-1.02942	2.3393
Q9NR30	71	Nucleolar RNA helicase 2	DDX21	DDX21-71	0.00848097	-1.03044	2.07155
O94880	298	PHD finger protein 14	PHF14	PHF14-298	0.0136052	-1.03352	1.86629
Q96CP2	21	FLYWCH family member 2	FLYWCH2	FLYWCH2-21	0.00450695	-1.03822	2.34612
Q9UQQ2	150	SH2B adapter protein 3	SH2B3	SH2B3-150	0.0207094	-1.04302	1.68383
Q9P2F8	1461	Signal-induced proliferation-associated 1-like protein 2	SIPA1L2	SIPA1L2-1461	0.00170998	-1.04908	2.76701
Q9UKX7	221	Nuclear pore complex protein Nup50	NUP50	NUP50-221	0.0119155	-1.04937	1.92389
Q14155;Q15052	703;649	Rho guanine nucleotide exchange factor 7;Rho guanine nucleotide exchange factor 6	ARHGEF7;ARHGEF6	ARHGEF7;ARHGEF6-703;649	0.0156855	-1.05903	1.8045
Q9BVJ6	453	U3 small nucleolar RNA-associated protein 14 homolog A	UTP14A	UTP14A-453	0.0240644	-1.05948	1.61863
Q12888	1056	Tumor suppressor p53-binding protein 1	TP53BP1	TP53BP1-1056	0.00800565	-1.07541	2.0966
Q96JM3	427	Chromosome alignment-maintaining phosphoprotein 1	CHAMP1	CHAMP1-427	0.0215111	-1.07769	1.66734
Q8ND82	80	Zinc finger protein 280C	ZNF280C	ZNF280C-80	0.0186487	-1.07924	1.72935
Q86WB0	335	Nuclear-interacting partner of ALK	ZC3HC1	ZC3HC1-335	0.0353008	-1.07945	1.45222
Q8N2Y8	781	Iporin	RUSC2	RUSC2-781	0.00184414	-1.08471	2.73421
Q9Y4F1	872	FERM, RhoGEF and pleckstrin domain-containing protein 1	FARP1	FARP1-872	0.0266892	-1.08475	1.57367
O75475	206	PC4 and SFRS1-interacting protein	PSIP1	PSIP1-206	0.00411902	-1.08686	2.38521
Q6PJG2	461	Uncharacterized protein C14orf43	C14orf43	C14orf43-461	0.0202895	-1.09564	1.69273
Q96PV6	314	Leukocyte receptor cluster member 8	LENG8	LENG8-314	0.0126749	-1.09827	1.89705
Q86W92	794	Liprin-beta-1	PPFIBP1	PPFIBP1-794	0.0126665	-1.10155	1.89734
Q5HYI7	311	Metaxin-3	MTX3	MTX3-311	0.0107431	-1.10219	1.96887
Q9NSC2	586	Sal-like protein 1	SALL1	SALL1-586	0.00631193	-1.10496	2.19984
Q8WWI1	1493	LIM domain only protein 7	LMO7	LMO7-1493	0.0352732	-1.10526	1.45255
Q7Z6Z7	2889	E3 ubiquitin-protein ligase HUWE1	HUWE1	HUWE1-2889	0.0145213	-1.12046	1.838
Q9H7F0	817	Probable cation-transporting ATPase 13A3	ATP13A3	ATP13A3-817	0.00377895	-1.12318	2.42263
Q96JM3	416	Chromosome alignment-maintaining phosphoprotein 1	CHAMP1	CHAMP1-416	0.0283906	-1.12404	1.54683
Q8WWM7	449	Ataxin-2-like protein	ATXN2L	ATXN2L-449	0.00375619	-1.12615	2.42525
Q8IXM2	96	Chromatin complexes subunit BAP18	BAP18	BAP18-96	0.0112994	-1.13808	1.94695
Q14980	271	Nuclear mitotic apparatus protein 1	NUMA1	NUMA1-271	0.0177876	-1.14069	1.74988
P18887	241	DNA repair protein XRCC1	XRCC1	XRCC1-241	0.0428859	-1.14101	1.36769
Q1MSJ5	459	Centrosome and spindle pole-associated protein 1	CSPP1	CSPP1-459	0.0303412	-1.14296	1.51797
O95425	1225	Supervillin	SVIL	SVIL-1225	0.0130046	-1.14484	1.8859
Q8WYQ5	377	Microprocessor complex subunit DGCR8	DGCR8	DGCR8-377	0.0182338	-1.1497	1.73912
Q8WWI1	706	LIM domain only protein 7	LMO7	LMO7-706	0.000571945	-1.15389	3.24265
Q9UN79	386	Transcription factor SOX-13	SOX13	SOX13-386	0.0144177	-1.15402	1.8411
Q96JM3	405	Chromosome alignment-maintaining phosphoprotein 1	CHAMP1	CHAMP1-405	0.0234142	-1.16389	1.63052
Q92597	328	Protein NDRG1	NDRG1	NDRG1-328	0.00902407	-1.16667	2.0446
Q9Y2D5	393	A-kinase anchor protein 2	AKAP2	AKAP2-393	0.0249912	-1.16828	1.60221
Q8N1F8	398	Serine/threonine-protein kinase 11-interacting protein	STK11IP	STK11IP-398	0.0307543	-1.17218	1.51209
Q14671	709	Pumilio homolog 1	PUM1	PUM1-709	0.000438885	-1.17773	3.35765
Q6Y7W6	160	PERQ amino acid-rich with GYF domain-containing protein 2	GIGYF2	GIGYF2-160	0.0115736	-1.18154	1.93653
P48681	1445	Nestin	NES	NES-1445	0.0118523	-1.18717	1.9262
Q9UKA4	1100	A-kinase anchor protein 11	AKAP11	AKAP11-1100	0.00937127	-1.196	2.0282
P15923	379	Transcription factor E2-alpha	TCF3	TCF3-379	0.0288848	-1.20299	1.53933
Q8IWI9	449	MAX gene-associated protein	MGA	MGA-449	0.00130256	-1.20797	2.8852
Q9NWZ5	56	Uridine-cytidine kinase-like 1	UCKL1	UCKL1-56	0.0089986	-1.20902	2.04583
Q14966	1401	Zinc finger protein 638	ZNF638	ZNF638-1401	0.00952939	-1.20962	2.02093
O60716	352	Catenin delta-1	CTNND1	CTNND1-352	0.0205706	-1.21221	1.68675
O95628	432	CCR4-NOT transcription complex subunit 4	CNOT4	CNOT4-432	0.00504581	-1.22112	2.29707
P52948	612	Nuclear pore complex protein Nup98-Nup96;Nuclear pore complex protein Nup98;Nuclear pore complex protein Nup96	NUP98	NUP98-612	0.016801	-1.22379	1.77467
Q86XD5	47	Protein FAM131B	FAM131B	FAM131B-47	0.00659038	-1.22437	2.18109
Q9H9R9	119	Dysbindin domain-containing protein 1	DBNDD1	DBNDD1-119	0.0105942	-1.23106	1.97493
Q4G0A6	289	Protein FAM188B	FAM188B	FAM188B-289	0.00277308	-1.23375	2.55704
Q8WWI1	805	LIM domain only protein 7	LMO7	LMO7-805	0.00662242	-1.24084	2.17898
Q9H6Z4	126	Ran-binding protein 3	RANBP3	RANBP3-126	0.00949888	-1.24597	2.02233
Q69YQ0	384	Cytospin-A	SPECC1L	SPECC1L-384	0.0245682	-1.24693	1.60963
Q6VN20	369	Ran-binding protein 10	RANBP10	RANBP10-369	0.0101359	-1.25282	1.99414
P48681	702	Nestin	NES	NES-702	0.0117499	-1.25712	1.92997
Q14202	464	Zinc finger MYM-type protein 3	ZMYM3	ZMYM3-464	0.000271539	-1.25868	3.56617
Q92667	445	A-kinase anchor protein 1, mitochondrial	AKAP1	AKAP1-445	0.0425403	-1.25876	1.3712
Q71RC2	722	La-related protein 4	LARP4	LARP4-722	0.000339772	-1.26133	3.46881
Q9NR30	13	Nucleolar RNA helicase 2	DDX21	DDX21-13	0.0256788	-1.26201	1.59042
Q03252	14	Lamin-B2	LMNB2	LMNB2-14	0.0168112	-1.26472	1.7744
Q8N5J2	103	Protein FAM63A	FAM63A	FAM63A-103	0.000861034	-1.26551	3.06498
Q9P2R6	642	Arginine-glutamic acid dipeptide repeats protein	RERE	RERE-642	0.0413052	-1.26584	1.38399
Q13501	272	Sequestosome-1	SQSTM1	SQSTM1-272	0.00140753	-1.2687	2.85154
Q14980	2000	Nuclear mitotic apparatus protein 1	NUMA1	NUMA1-2000	0.0436699	-1.27109	1.35982
Q8IWI9	924	MAX gene-associated protein	MGA	MGA-924	0.00892435	-1.27273	2.04942
P85037	445	Forkhead box protein K1	FOXK1	FOXK1-445	0.0420204	-1.27313	1.37654
O15014	746	Zinc finger protein 609	ZNF609	ZNF609-746	0.00348401	-1.27477	2.45792
Q9C0B5	409	Palmitoyltransferase ZDHHC5	ZDHHC5	ZDHHC5-409	0.00470725	-1.27751	2.32723
Q9ULU4	547	Protein kinase C-binding protein 1	ZMYND8	ZMYND8-547	0.0393844	-1.27902	1.40468
O75396	137	Vesicle-trafficking protein SEC22b	SEC22B	SEC22B-137	0.0457753	-1.2808	1.33937
Q5TEC3	22	Zinc finger protein 697	ZNF697	ZNF697-22	0.00303585	-1.28381	2.51772
Q16623	14	Syntaxin-1A	STX1A	STX1A-14	0.0259416	-1.28792	1.586
P46087	786	Putative ribosomal RNA methyltransferase NOP2	NOP2	NOP2-786	0.0373429	-1.29077	1.42779
Q08752	198	Peptidyl-prolyl cis-trans isomerase D	PPID	PPID-198	0.0284106	-1.29798	1.54652
P21580	645	Tumor necrosis factor alpha-induced protein 3	TNFAIP3	TNFAIP3-645	0.0218355	-1.30561	1.66084
P06400	356	Retinoblastoma-associated protein	RB1	RB1-356	0.0475128	-1.31667	1.32319
Q9UHF7	90	Zinc finger transcription factor Trps1	TRPS1	TRPS1-90	0.0150979	-1.32514	1.82108
Q96QC0	313	Serine/threonine-protein phosphatase 1 regulatory subunit 10	PPP1R10	PPP1R10-313	0.0431041	-1.32699	1.36548
Q9ULL8	1059	Protein Shroom4	SHROOM4	SHROOM4-1059	0.0055637	-1.3325	2.25464
Q14315	2233	Filamin-C	FLNC	FLNC-2233	0.0249112	-1.3337	1.60361
Q86WB0	395	Nuclear-interacting partner of ALK	ZC3HC1	ZC3HC1-395	0.00509879	-1.33712	2.29253
A8CG34	370	Nuclear envelope pore membrane protein POM 121C	POM121C	POM121C-370	0.029736	-1.33826	1.52672
Q8NFH5	273	Nucleoporin NUP53	NUP35	NUP35-273	0.0133841	-1.34913	1.87341
Q9NZJ4	4264	Sacsin	SACS	SACS-4264	0.0182981	-1.35193	1.73759
Q96A57	24	Transmembrane protein 230	TMEM230	TMEM230-24	0.0232288	-1.35435	1.63397
Q9NQG6	59	Mitochondrial dynamic protein MID51	SMCR7L	SMCR7L-59	0.00932258	-1.35453	2.03046
Q9BUH6	148	Uncharacterized protein C9orf142	C9orf142	C9orf142-148	0.0256629	-1.35663	1.59069
Q9UGU0	1322	Transcription factor 20	TCF20	TCF20-1322	0.00524813	-1.35696	2.28
P48681	831	Nestin	NES	NES-831	0.0440731	-1.36164	1.35583
P15559	82	NAD(P)H dehydrogenase [quinone] 1	NQO1	NQO1-82	0.04871	-1.36451	1.31238
Q9P2B7	218	UPF0501 protein KIAA1430	KIAA1430	KIAA1430-218	0.00400257	-1.3759	2.39766
Q8TC07	70	TBC1 domain family member 15	TBC1D15	TBC1D15-70	0.0191698	-1.37805	1.71738
Q9Y4H2	679	Insulin receptor substrate 2	IRS2	IRS2-679	0.0363468	-1.38069	1.43953
Q9UKA4	448	A-kinase anchor protein 11	AKAP11	AKAP11-448	0.0027675	-1.38279	2.55791
Q9C0C2	1666	182 kDa tankyrase-1-binding protein	TNKS1BP1	TNKS1BP1-1666	0.00750021	-1.38519	2.12493
P35711	439	Transcription factor SOX-5	SOX5	SOX5-439	0.00314053	-1.38664	2.503
Q5TCZ1	1056	SH3 and PX domain-containing protein 2A	SH3PXD2A	SH3PXD2A-1056	0.0148875	-1.38673	1.82718
Q53H80	21	Akirin-2	AKIRIN2	AKIRIN2-21	0.0167699	-1.39613	1.77547
Q7Z434	222	Mitochondrial antiviral-signaling protein	MAVS	MAVS-222	0.00228878	-1.40162	2.6404
Q92576	1133	PHD finger protein 3	PHF3	PHF3-1133	0.00234875	-1.4017	2.62916
Q15047	1066	Histone-lysine N-methyltransferase SETDB1	SETDB1	SETDB1-1066	0.0111763	-1.40358	1.9517
Q53EL6	457	Programmed cell death protein 4	PDCD4	PDCD4-457	0.0112416	-1.40701	1.94917
P28749	369	Retinoblastoma-like protein 1	RBL1	RBL1-369	0.0480591	-1.41765	1.31822
P48634	1219	Protein PRRC2A	PRRC2A	PRRC2A-1219	0.00370812	-1.41912	2.43085
Q69YQ0	385	Cytospin-A	SPECC1L	SPECC1L-385	0.027241	-1.42248	1.56478
Q96JM3	286	Chromosome alignment-maintaining phosphoprotein 1	CHAMP1	CHAMP1-286	0.0243749	-1.42338	1.61306
Q13428	156	Treacle protein	TCOF1	TCOF1-156	0.0486686	-1.43015	1.31275
Q9UQ35	2692	Serine/arginine repetitive matrix protein 2	SRRM2	SRRM2-2692	0.0110533	-1.43712	1.95651
Q5SYE7	1235	NHS-like protein 1	NHSL1	NHSL1-1235	0.00010048	-1.43762	3.99792
Q5T200	993	Zinc finger CCCH domain-containing protein 13	ZC3H13	ZC3H13-993	0.00566029	-1.43876	2.24716
P15407	101	Fos-related antigen 1	FOSL1	FOSL1-101	0.00571127	-1.44127	2.24327
Q9Y613	523	FH1/FH2 domain-containing protein 1	FHOD1	FHOD1-523	0.00380261	-1.45031	2.41992
Q9Y561	655	Low-density lipoprotein receptor-related protein 12	LRP12	LRP12-655	0.00337115	-1.45419	2.47222
Q8TEK3	775	Histone-lysine N-methyltransferase, H3 lysine-79 specific	DOT1L	DOT1L-775	0.0257865	-1.45865	1.58861
Q9Y4H2	1202	Insulin receptor substrate 2	IRS2	IRS2-1202	0.00430377	-1.46415	2.36615
Q9UBW7	838	Zinc finger MYM-type protein 2	ZMYM2	ZMYM2-838	0.0105265	-1.46504	1.97772
Q8TER5	419	Rho guanine nucleotide exchange factor 40	ARHGEF40	ARHGEF40-419	0.00757967	-1.4689	2.12035
Q13428	906	Treacle protein	TCOF1	TCOF1-906	0.00424358	-1.47146	2.37227
Q5SYE7	1233	NHS-like protein 1	NHSL1	NHSL1-1233	0.00249543	-1.47396	2.60286
Q9BXF6	395	Rab11 family-interacting protein 5	RAB11FIP5	RAB11FIP5-395	0.00449702	-1.47509	2.34708
P51003	24	Poly(A) polymerase alpha	PAPOLA	PAPOLA-24	0.0113146	-1.47575	1.94636
Q9Y520	633	Protein PRRC2C	PRRC2C	PRRC2C-633	0.0346955	-1.49011	1.45973
P17844	480	Probable ATP-dependent RNA helicase DDX5	DDX5	DDX5-480	0.0118256	-1.49028	1.92718
P46100	598	Transcriptional regulator ATRX	ATRX	ATRX-598	0.0084556	-1.50033	2.07286
O75362	662	Zinc finger protein 217	ZNF217	ZNF217-662	0.0117058	-1.50109	1.9316
Q56NI9	244	N-acetyltransferase ESCO2	ESCO2	ESCO2-244	0.0235203	-1.50665	1.62856
Q9ULJ3	435	Zinc finger protein 295	ZNF295	ZNF295-435	4.98792e-05	-1.51035	4.30208
Q96AQ6	43	Pre-B-cell leukemia transcription factor-interacting protein 1	PBXIP1	PBXIP1-43	3.0633e-06	-1.5142	5.51381
Q9C0C4	717	Semaphorin-4C	SEMA4C	SEMA4C-717	0.00353969	-1.5203	2.45104
P57740	86	Nuclear pore complex protein Nup107	NUP107	NUP107-86	0.00547014	-1.53649	2.262
P49023	106	Paxillin	PXN	PXN-106	0.000328598	-1.53956	3.48333
Q9C004	125	Protein sprouty homolog 4	SPRY4	SPRY4-125	0.000747503	-1.53977	3.12639
Q8NDI1	751	EH domain-binding protein 1	EHBP1	EHBP1-751	0.00867621	-1.54033	2.06167
Q9UJU6	269	Drebrin-like protein	DBNL	DBNL-269	0.0307048	-1.55488	1.51279
Q96KR1	1054	Zinc finger RNA-binding protein	ZFR	ZFR-1054	0.00134615	-1.55606	2.87091
Q9BX79	605	Stimulated by retinoic acid gene 6 protein homolog	STRA6	STRA6-605	0.0019592	-1.55671	2.70792
P78346	251	Ribonuclease P protein subunit p30	RPP30	RPP30-251	0.0392199	-1.55693	1.40649
Q96JM2	688	Zinc finger protein 462	ZNF462	ZNF462-688	0.0217505	-1.56181	1.66253
P15408	200	Fos-related antigen 2	FOSL2	FOSL2-200	0.00778972	-1.56371	2.10848
Q15361	65	Transcription termination factor 1	TTF1	TTF1-65	0.030408	-1.58437	1.51701
Q9H501	153	ESF1 homolog	ESF1	ESF1-153	0.0173595	-1.58823	1.76046
Q8N556	265	Actin filament-associated protein 1	AFAP1	AFAP1-265	0.0178215	-1.5905	1.74906
O95785	983	Protein Wiz	WIZ	WIZ-983	0.00256478	-1.59115	2.59095
Q9Y2D5	152	A-kinase anchor protein 2	AKAP2	AKAP2-152	0.0277974	-1.59408	1.556
Q14135	52	Transcription cofactor vestigial-like protein 4	VGLL4	VGLL4-52	0.00404928	-1.59604	2.39262
Q9NVR2	231	Integrator complex subunit 10	INTS10	INTS10-231	8.37292e-05	-1.59951	4.07712
O15085	672	Rho guanine nucleotide exchange factor 11	ARHGEF11	ARHGEF11-672	0.0120176	-1.6053	1.92018
Q9Y490	1225	Talin-1	TLN1	TLN1-1225	0.0108311	-1.60665	1.96533
Q9P2Q2	640	FERM domain-containing protein 4A	FRMD4A	FRMD4A-640	0.00217095	-1.61055	2.66335
Q09666	5110	Neuroblast differentiation-associated protein AHNAK	AHNAK	AHNAK-5110	0.0142517	-1.61189	1.84613
Q5T1R4	720	Transcription factor HIVEP3	HIVEP3	HIVEP3-720	0.0228431	-1.61527	1.64125
Q13330	576	Metastasis-associated protein MTA1	MTA1	MTA1-576	0.0168945	-1.61883	1.77226
P78559	504	Microtubule-associated protein 1A;MAP1 light chain LC2	MAP1A	MAP1A-504	0.000213567	-1.62149	3.67047
P48681	680	Nestin	NES	NES-680	0.0117198	-1.62274	1.93108
Q8NDT2	552	Putative RNA-binding protein 15B	RBM15B	RBM15B-552	0.0174653	-1.62934	1.75782
Q8NEF9	203	Serum response factor-binding protein 1	SRFBP1	SRFBP1-203	0.04251	-1.63294	1.37151
Q9Y3Q8	279	TSC22 domain family protein 4	TSC22D4	TSC22D4-279	0.0151126	-1.63378	1.82066
Q13469	53	Nuclear factor of activated T-cells, cytoplasmic 2	NFATC2	NFATC2-53	0.0400682	-1.64085	1.3972
Q8IY63	809	Angiomotin-like protein 1	AMOTL1	AMOTL1-809	0.00112163	-1.65044	2.95015
P14921	282	Protein C-ets-1	ETS1	ETS1-282	0.00706369	-1.65673	2.15097
Q9UJM3	326	ERBB receptor feedback inhibitor 1	ERRFI1	ERRFI1-326	0.0126415	-1.6786	1.8982
P10412	18	Histone H1.4	HIST1H1E	HIST1H1E-18	0.0441268	-1.68518	1.3553
O15068	620	Guanine nucleotide exchange factor DBS	MCF2L	MCF2L-620	0.0172723	-1.68632	1.76265
Q7Z333	1366	Probable helicase senataxin	SETX	SETX-1366	0.0389754	-1.68636	1.40921
O60583	480	Cyclin-T2	CCNT2	CCNT2-480	0.010032	-1.69388	1.99861
Q9NY27	226	Serine/threonine-protein phosphatase 4 regulatory subunit 2	PPP4R2	PPP4R2-226	0.0142575	-1.69757	1.84596
Q9Y4H2	365	Insulin receptor substrate 2	IRS2	IRS2-365	0.00521422	-1.70607	2.28281
Q16666	575	Gamma-interferon-inducible protein 16	IFI16	IFI16-575	0.00654012	-1.70978	2.18441
Q9UMZ2	580	Synergin gamma	SYNRG	SYNRG-580	0.0306257	-1.71227	1.51391
Q01167	398	Forkhead box protein K2	FOXK2	FOXK2-398	0.0126162	-1.71859	1.89907
P07197	620	Neurofilament medium polypeptide	NEFM	NEFM-620	0.016816	-1.71984	1.77428
Q9UFC0	243	Leucine-rich repeat and WD repeat-containing protein 1	LRWD1	LRWD1-243	0.0177706	-1.72335	1.7503
Q13415	199	Origin recognition complex subunit 1	ORC1	ORC1-199	0.0267149	-1.72752	1.57325
P06493;Q00526;P24941	15;15;15	Cyclin-dependent kinase 1;Cyclin-dependent kinase 3;Cyclin-dependent kinase 2	CDK1;CDK3;CDK2	CDK1;CDK3;CDK2-15;15;15	0.0218123	-1.73135	1.6613
Q8WXE1	224	ATR-interacting protein	ATRIP	ATRIP-224	0.00416913	-1.73647	2.37995
Q13428	983	Treacle protein	TCOF1	TCOF1-983	0.0313596	-1.75218	1.50363
Q9UQR0	511	Sex comb on midleg-like protein 2	SCML2	SCML2-511	0.001142	-1.75303	2.94233
Q17RY0	97	Cytoplasmic polyadenylation element-binding protein 4	CPEB4	CPEB4-97	0.0308612	-1.75955	1.51059
Q86WB0	321	Nuclear-interacting partner of ALK	ZC3HC1	ZC3HC1-321	0.00669876	-1.75989	2.17401
P17275	259	Transcription factor jun-B	JUNB	JUNB-259	0.0107013	-1.76059	1.97056
O94808	244	Glucosamine--fructose-6-phosphate aminotransferase [isomerizing] 2	GFPT2	GFPT2-244	0.0342002	-1.76517	1.46597
Q96JM3	603	Chromosome alignment-maintaining phosphoprotein 1	CHAMP1	CHAMP1-603	0.0294107	-1.76901	1.53149
Q9NYV6;A6NIE6	44;44	RNA polymerase I-specific transcription initiation factor RRN3;RRN3-like protein 1	RRN3	RRN3-44;44	0.0198956	-1.7822	1.70124
Q9P0U3	157	Sentrin-specific protease 1	SENP1	SENP1-157	0.00638924	-1.78398	2.19455
Q9UIG0	349	Tyrosine-protein kinase BAZ1B	BAZ1B	BAZ1B-349	0.00996244	-1.78828	2.00163
Q8TD43	1103	Transient receptor potential cation channel subfamily M member 4	TRPM4	TRPM4-1103	0.0201438	-1.79267	1.69586
P02545	652	Prelamin-A/C;Lamin-A/C	LMNA	LMNA-652	0.00229714	-1.79308	2.63881
Q13017	968	Rho GTPase-activating protein 5	ARHGAP5	ARHGAP5-968	0.00408011	-1.80098	2.38933
Q9BY77	385	Polymerase delta-interacting protein 3	POLDIP3	POLDIP3-385	0.00555876	-1.82136	2.25502
Q9NTI5	1257	Sister chromatid cohesion protein PDS5 homolog B	PDS5B	PDS5B-1257	0.00451165	-1.8219	2.34566
Q9Y4H2	560	Insulin receptor substrate 2	IRS2	IRS2-560	0.00245574	-1.83206	2.60982
Q8TDZ2	617	Protein-methionine sulfoxide oxidase MICAL1	MICAL1	MICAL1-617	0.00024302	-1.83772	3.61436
Q13416	226	Origin recognition complex subunit 2	ORC2	ORC2-226	0.0177212	-1.84614	1.75151
Q6WCQ1	619	Myosin phosphatase Rho-interacting protein	MPRIP	MPRIP-619	0.000889478	-1.85616	3.05086
P38432	303	Coilin	COIL	COIL-303	0.00354067	-1.85663	2.45091
Q03188	130	Centromere protein C 1	CENPC1	CENPC1-130	0.000725766	-1.86989	3.1392
Q63ZY3	540	KN motif and ankyrin repeat domain-containing protein 2	KANK2	KANK2-540	0.000407294	-1.87687	3.39009
Q5VUA4	527	Zinc finger protein 318	ZNF318	ZNF318-527	0.00345653	-1.892	2.46136
P48552	807	Nuclear receptor-interacting protein 1	NRIP1	NRIP1-807	0.00846008	-1.89305	2.07263
P28749	640	Retinoblastoma-like protein 1	RBL1	RBL1-640	0.0208644	-1.89864	1.68059
Q12888	1678	Tumor suppressor p53-binding protein 1	TP53BP1	TP53BP1-1678	0.0100548	-1.90108	1.99763
Q8WYP5	1283	Protein ELYS	AHCTF1	AHCTF1-1283	0.00224874	-1.9111	2.64806
Q8IZA0	1043	Dyslexia-associated protein KIAA0319-like protein	KIAA0319L	KIAA0319L-1043	0.00869346	-1.92447	2.06081
O95785	996	Protein Wiz	WIZ	WIZ-996	0.00234961	-1.92848	2.62901
Q14573	1832	Inositol 1,4,5-trisphosphate receptor type 3	ITPR3	ITPR3-1832	0.0255593	-1.93876	1.59245
O94804	952	Serine/threonine-protein kinase 10	STK10	STK10-952	0.00848796	-1.94847	2.0712
Q8IYH5	113	ZZ-type zinc finger-containing protein 3	ZZZ3	ZZZ3-113	0.00244887	-1.9507	2.61104
Q9UGU5	497	HMG domain-containing protein 4	HMGXB4	HMGXB4-497	0.0244703	-1.96488	1.61136
P23588	445	Eukaryotic translation initiation factor 4B	EIF4B	EIF4B-445	0.0296939	-1.96859	1.52733
Q16643	339	Drebrin	DBN1	DBN1-339	0.010422	-1.97057	1.98205
P27987	43	Inositol-trisphosphate 3-kinase B	ITPKB	ITPKB-43	0.00521763	-1.97075	2.28253
Q69YQ0	832	Cytospin-A	SPECC1L	SPECC1L-832	0.000802875	-1.98856	3.09535
Q96LD4	588	Tripartite motif-containing protein 47	TRIM47	TRIM47-588	0.00135714	-1.9974	2.86737
P28749	385	Retinoblastoma-like protein 1	RBL1	RBL1-385	0.0428821	-1.99864	1.36772
Q9BZ67	439	FERM domain-containing protein 8	FRMD8	FRMD8-439	0.0168048	-2.01198	1.77457
O75044	994	SLIT-ROBO Rho GTPase-activating protein 2	SRGAP2	SRGAP2-994	0.00662309	-2.01582	2.17894
O95251	88	Histone acetyltransferase KAT7	KAT7	KAT7-88	0.00932414	-2.03125	2.03039
Q8NFH5	259	Nucleoporin NUP53	NUP35	NUP35-259	0.00090309	-2.04317	3.04427
Q9UJM3	251	ERBB receptor feedback inhibitor 1	ERRFI1	ERRFI1-251	0.00660724	-2.05213	2.17998
O60343	588	TBC1 domain family member 4	TBC1D4	TBC1D4-588	0.0126721	-2.0566	1.89715
P19338	67	Nucleolin	NCL	NCL-67	0.00289848	-2.05999	2.53783
O15061	777	Synemin	SYNM	SYNM-777	0.0173651	-2.06084	1.76032
Q9ULJ3	411	Zinc finger protein 295	ZNF295	ZNF295-411	0.00052227	-2.06659	3.2821
Q86UE4	298	Protein LYRIC	MTDH	MTDH-298	0.0168888	-2.08641	1.7724
Q04637	1231	Eukaryotic translation initiation factor 4 gamma 1	EIF4G1	EIF4G1-1231	0.00549433	-2.08964	2.26009
Q9UJ14	72	Gamma-glutamyltransferase 7;Gamma-glutamyltransferase 7 heavy chain;Gamma-glutamyltransferase 7 light chain	GGT7	GGT7-72	0.00906629	-2.09402	2.04257
Q9UH99	12	SUN domain-containing protein 2	SUN2	SUN2-12	0.00793171	-2.12653	2.10063
P49327	2204	Fatty acid synthase;[Acyl-carrier-protein] S-acetyltransferase;[Acyl-carrier-protein] S-malonyltransferase;3-oxoacyl-[acyl-carrier-protein] synthase;3-oxoacyl-[acyl-carrier-protein] reductase;3-hydroxypalmitoyl-[acyl-carrier-protein] dehydratase;Enoyl-[acyl-carrier-protein] reductase;Oleoyl-[acyl-carrier-protein] hydrolase	FASN	FASN-2204	0.0167929	-2.13317	1.77487
P52594	293	Arf-GAP domain and FG repeat-containing protein 1	AGFG1	AGFG1-293	0.0249337	-2.19511	1.60321
Q96S55	75	ATPase WRNIP1	WRNIP1	WRNIP1-75	0.000530843	-2.20494	3.27503
Q6PL18	1152	ATPase family AAA domain-containing protein 2	ATAD2	ATAD2-1152	0.0204628	-2.21567	1.68903
Q9H1E3	181	Nuclear ubiquitous casein and cyclin-dependent kinase substrate 1	NUCKS1	NUCKS1-181	0.0108379	-2.23946	1.96506
P46087	732	Putative ribosomal RNA methyltransferase NOP2	NOP2	NOP2-732	0.00012891	-2.24127	3.88971
Q9H6F5	58	Coiled-coil domain-containing protein 86	CCDC86	CCDC86-58	0.00439983	-2.24939	2.35656
Q8WWM7	111	Ataxin-2-like protein	ATXN2L	ATXN2L-111	0.00321062	-2.27051	2.49341
Q86UE4	494	Protein LYRIC	MTDH	MTDH-494	0.000603427	-2.29622	3.21938
Q9BTU6	462	Phosphatidylinositol 4-kinase type 2-alpha	PI4K2A	PI4K2A-462	0.00254384	-2.30275	2.59451
Q86WR7	43	Uncharacterized protein C10orf47	C10orf47	C10orf47-43	0.000176182	-2.30394	3.75404
Q5T5U3	923	Rho GTPase-activating protein 21	ARHGAP21	ARHGAP21-923	0.00255749	-2.34346	2.59219
P50548	526	ETS domain-containing transcription factor ERF	ERF	ERF-526	0.00486558	-2.35117	2.31286
Q56NI9	75	N-acetyltransferase ESCO2	ESCO2	ESCO2-75	0.00730609	-2.35929	2.13631
P12270	2155	Nucleoprotein TPR	TPR	TPR-2155	0.00134587	-2.36644	2.871
P0CAP2;Q9BZD3	179;179	DNA-directed RNA polymerase II subunit GRINL1A;Putative GRINL1B complex locus protein 2	POLR2M;GCOM2	POLR2M;GCOM2-179;179	0.00479772	-2.36808	2.31897
P06400	855	Retinoblastoma-associated protein	RB1	RB1-855	0.00673653	-2.3729	2.17156
Q03188	177	Centromere protein C 1	CENPC1	CENPC1-177	0.0130175	-2.38768	1.88547
Q9BQF6	11	Sentrin-specific protease 7	SENP7	SENP7-11	0.00106393	-2.40362	2.97309
Q05397	910	Focal adhesion kinase 1	PTK2	PTK2-910	0.00411569	-2.45198	2.38556
Q96JM3	386	Chromosome alignment-maintaining phosphoprotein 1	CHAMP1	CHAMP1-386	0.0092745	-2.4746	2.03271
Q12888	1648	Tumor suppressor p53-binding protein 1	TP53BP1	TP53BP1-1648	0.00938439	-2.49522	2.02759
Q9UKI2	89	Cdc42 effector protein 3	CDC42EP3	CDC42EP3-89	0.0295397	-2.49706	1.52959
Q99081	559	Transcription factor 12	TCF12	TCF12-559	0.00196229	-2.52555	2.70724
Q9BYG3	223	MKI67 FHA domain-interacting nucleolar phosphoprotein	MKI67IP	MKI67IP-223	0.00692051	-2.53263	2.15986
O94880	835	PHD finger protein 14	PHF14	PHF14-835	0.0134287	-2.53944	1.87197
P55265	601	Double-stranded RNA-specific adenosine deaminase	ADAR	ADAR-601	0.000174817	-2.55818	3.75742
Q16875	461	6-phosphofructo-2-kinase/fructose-2,6-bisphosphatase 3;6-phosphofructo-2-kinase;Fructose-2,6-bisphosphatase	PFKFB3	PFKFB3-461	0.00858387	-2.56715	2.06632
Q7Z6Z7	1722	E3 ubiquitin-protein ligase HUWE1	HUWE1	HUWE1-1722	0.048067	-2.58801	1.31815
Q9NZJ0	429	Denticleless protein homolog	DTL	DTL-429	0.0163463	-2.62224	1.78658
O60293	352	Zinc finger C3H1 domain-containing protein	ZFC3H1	ZFC3H1-352	0.00527994	-2.6281	2.27737
O15069	1307	NAC-alpha domain-containing protein 1	NACAD	NACAD-1307	0.00222661	-2.63597	2.65236
Q05D32	28	CTD small phosphatase-like protein 2	CTDSPL2	CTDSPL2-28	0.00200534	-2.64509	2.69781
O96028	115	Probable histone-lysine N-methyltransferase NSD2	WHSC1	WHSC1-115	0.0116507	-2.67126	1.93365
Q9UKI2	100	Cdc42 effector protein 3	CDC42EP3	CDC42EP3-100	0.00253971	-2.69809	2.59522
P48960	831	CD97 antigen;CD97 antigen subunit alpha;CD97 antigen subunit beta	CD97	CD97-831	0.00214339	-2.79206	2.6689
P05412;P17535	73;100	Transcription factor AP-1;Transcription factor jun-D	JUN;JUND	JUN;JUND-73;100	0.0443442	-2.80979	1.35316
Q8NC51	392	Plasminogen activator inhibitor 1 RNA-binding protein	SERBP1	SERBP1-392	0.0232545	-2.81157	1.63349
Q9ULJ3	714	Zinc finger protein 295	ZNF295	ZNF295-714	0.000256473	-2.8905	3.59096
Q9UKV3	240	Apoptotic chromatin condensation inducer in the nucleus	ACIN1	ACIN1-240	0.00692455	-2.91348	2.15961
O00515	356	Ladinin-1	LAD1	LAD1-356	0.0168015	-2.91931	1.77465
P29966	101	Myristoylated alanine-rich C-kinase substrate	MARCKS	MARCKS-101	0.000708654	-2.9235	3.14957
Q9UKI2	144	Cdc42 effector protein 3	CDC42EP3	CDC42EP3-144	0.000159403	-2.94772	3.7975
Q8NDI1	1058	EH domain-binding protein 1	EHBP1	EHBP1-1058	0.00552823	-2.98856	2.25741
Q09666	135	Neuroblast differentiation-associated protein AHNAK	AHNAK	AHNAK-135	0.00623299	-2.99589	2.2053
Q9NZJ0	512	Denticleless protein homolog	DTL	DTL-512	0.0122751	-3.01679	1.91097
Q09161	22	Nuclear cap-binding protein subunit 1	NCBP1	NCBP1-22	0.00844577	-3.07612	2.07336
O00515	64	Ladinin-1	LAD1	LAD1-64	0.0125773	-3.09272	1.90041
Q9Y2D5	748	A-kinase anchor protein 2	AKAP2	AKAP2-748	0.00350112	-3.17814	2.45579
P41162	139	ETS translocation variant 3	ETV3	ETV3-139	0.0227078	-3.17882	1.64383
Q09161	21	Nuclear cap-binding protein subunit 1	NCBP1	NCBP1-21	0.00771039	-3.4566	2.11292
O96020	21	G1/S-specific cyclin-E2	CCNE2	CCNE2-21	0.0194935	-3.55032	1.71011
O14974	507	Protein phosphatase 1 regulatory subunit 12A	PPP1R12A	PPP1R12A-507	0.0121745	-3.98527	1.91455

## Sheet: Volcano TAB 1dayVsCTL_2Phospho
Proteins	Positions within proteins	Protein names	Gene names	Gene and position	p-value	Average Ratio 1day/Control_2 Phospho (Log2 scale)	"-Log10 p-value"
Q15746	1779	Myosin light chain kinase, smooth muscle;Myosin light chain kinase, smooth muscle, deglutamylated form	MYLK	MYLK-1779	0.00255435	3.37858	2.59272
Q13207	657	T-box transcription factor TBX2	TBX2	TBX2-657	0.0115745	2.97023	1.9365
Q13207	653	T-box transcription factor TBX2	TBX2	TBX2-653	0.0115745	2.97023	1.9365
Q09666	5739	Neuroblast differentiation-associated protein AHNAK	AHNAK	AHNAK-5739	0.0187503	2.89721	1.72699
P48681	311	Nestin	NES	NES-311	0.00282514	2.44265	2.54896
P48681	315	Nestin	NES	NES-315	0.0111294	2.42299	1.95353
Q9C040	424	Tripartite motif-containing protein 2	TRIM2	TRIM2-424	0.0205216	2.338	1.68779
Q9C040	428	Tripartite motif-containing protein 2	TRIM2	TRIM2-428	0.0459033	2.25875	1.33816
Q15149	4613	Plectin	PLEC	PLEC-4613	0.00912492	2.12389	2.03977
P20700	20	Lamin-B1	LMNB1	LMNB1-20	0.034861	2.10461	1.45766
P20700	23	Lamin-B1	LMNB1	LMNB1-23	0.034861	2.10461	1.45766
O00515	121	Ladinin-1	LAD1	LAD1-121	0.00648854	2.06954	2.18785
O00515	123	Ladinin-1	LAD1	LAD1-123	0.00648854	2.06954	2.18785
P20700;Q03252	391;385	Lamin-B1;Lamin-B2	LMNB1;LMNB2	LMNB1;LMNB2-391;385	0.00198937	1.8651	2.70128
P20700;Q03252	393;387	Lamin-B1;Lamin-B2	LMNB1;LMNB2	LMNB1;LMNB2-393;387	0.00183976	1.86116	2.73524
P08670	56	Vimentin	VIM	VIM-56	0.0147621	1.85871	1.83085
P08670	66	Vimentin	VIM	VIM-66	0.0177821	1.8488	1.75002
P02545	22	Prelamin-A/C;Lamin-A/C	LMNA	LMNA-22	0.0418805	1.7814	1.37799
Q12888	523	Tumor suppressor p53-binding protein 1	TP53BP1	TP53BP1-523	0.00142972	1.75136	2.84475
Q8IY17	353	Neuropathy target esterase	PNPLA6	PNPLA6-353	0.0157891	1.73993	1.80164
Q12888	525	Tumor suppressor p53-binding protein 1	TP53BP1	TP53BP1-525	0.00181775	1.72761	2.74047
Q9NQW6	397	Actin-binding protein anillin	ANLN	ANLN-397	0.0151386	1.72714	1.81992
Q9NQW6	401	Actin-binding protein anillin	ANLN	ANLN-401	0.0151386	1.72714	1.81992
Q15910	367	Histone-lysine N-methyltransferase EZH2	EZH2	EZH2-367	0.00361781	1.72264	2.44155
Q15910	366	Histone-lysine N-methyltransferase EZH2	EZH2	EZH2-366	0.00677106	1.70851	2.16934
P29966	143	Myristoylated alanine-rich C-kinase substrate	MARCKS	MARCKS-143	0.0359885	1.69399	1.44384
Q9NPI6	531	mRNA-decapping enzyme 1A	DCP1A	DCP1A-531	0.00096005	1.68375	3.01771
Q9NPI6	525	mRNA-decapping enzyme 1A	DCP1A	DCP1A-525	0.000172309	1.6789	3.76369
P29966	145	Myristoylated alanine-rich C-kinase substrate	MARCKS	MARCKS-145	0.0404246	1.67601	1.39335
Q9NTI5	1162	Sister chromatid cohesion protein PDS5 homolog B	PDS5B	PDS5B-1162	0.0293397	1.50838	1.53254
Q9NPI6	523	mRNA-decapping enzyme 1A	DCP1A	DCP1A-523	0.0108524	1.50548	1.96447
Q03252	17	Lamin-B2	LMNB2	LMNB2-17	0.0315111	1.50442	1.50154
Q03252	14	Lamin-B2	LMNB2	LMNB2-14	0.0315111	1.50442	1.50154
Q9NTI5	1166	Sister chromatid cohesion protein PDS5 homolog B	PDS5B	PDS5B-1166	0.0288052	1.49141	1.54053
Q8IY17	345	Neuropathy target esterase	PNPLA6	PNPLA6-345	0.000202536	1.48278	3.6935
Q9H6F5	66	Coiled-coil domain-containing protein 86	CCDC86	CCDC86-66	0.00773918	1.47478	2.1113
P50502;Q8IZP2	75;71	Hsc70-interacting protein;Putative protein FAM10A4	ST13;ST13P4	ST13;ST13P4-75;71	0.0240357	1.4745	1.61914
Q9H6F5	69	Coiled-coil domain-containing protein 86	CCDC86	CCDC86-69	0.0219258	1.46134	1.65905
P11137	1649	Microtubule-associated protein 2	MAP2	MAP2-1649	0.0294268	1.43157	1.53126
P11137	1653	Microtubule-associated protein 2	MAP2	MAP2-1653	0.0339715	1.40036	1.46889
P46821	1779	Microtubule-associated protein 1B;MAP1 light chain LC1	MAP1B	MAP1B-1779	0.0450754	1.39453	1.34606
P46821	1782	Microtubule-associated protein 1B;MAP1 light chain LC1	MAP1B	MAP1B-1782	0.0392626	1.35563	1.40602
Q9UPT8	1269	Zinc finger CCCH domain-containing protein 4	ZC3H4	ZC3H4-1269	0.00261012	1.33661	2.58334
Q9UPT8	1275	Zinc finger CCCH domain-containing protein 4	ZC3H4	ZC3H4-1275	0.00675333	1.32979	2.17048
O94875	302	Sorbin and SH3 domain-containing protein 2	SORBS2	SORBS2-302	0.0396006	1.31535	1.4023
Q9UPQ0	215	LIM and calponin homology domains-containing protein 1	LIMCH1	LIMCH1-215	0.0209577	1.23292	1.67866
Q9UPQ0	217	LIM and calponin homology domains-containing protein 1	LIMCH1	LIMCH1-217	0.0209577	1.23292	1.67866
Q01082	2328	Spectrin beta chain, brain 1	SPTBN1	SPTBN1-2328	0.0102425	1.19606	1.98959
P02545	390	Prelamin-A/C;Lamin-A/C	LMNA	LMNA-390	0.00676793	1.16802	2.16954
P78559	2104	Microtubule-associated protein 1A;MAP1 light chain LC2	MAP1A	MAP1A-2104	0.0070029	1.14839	2.15472
Q01082	2341	Spectrin beta chain, brain 1	SPTBN1	SPTBN1-2341	0.035757	1.12411	1.44664
Q9UGU5	502	HMG domain-containing protein 4	HMGXB4	HMGXB4-502	0.00214344	1.11301	2.66889
Q9UGU5	512	HMG domain-containing protein 4	HMGXB4	HMGXB4-512	0.00214344	1.11301	2.66889
P02545	392	Prelamin-A/C;Lamin-A/C	LMNA	LMNA-392	0.0161434	1.1027	1.79201
Q96JH7	994	Deubiquitinating protein VCIP135	VCPIP1	VCPIP1-994	0.00114829	1.09759	2.93995
O00499	303	Myc box-dependent-interacting protein 1	BIN1	BIN1-303	0.00530984	1.0934	2.27492
Q13443	758	Disintegrin and metalloproteinase domain-containing protein 9	ADAM9	ADAM9-758	0.0372737	1.08043	1.4286
Q13443	761	Disintegrin and metalloproteinase domain-containing protein 9	ADAM9	ADAM9-761	0.0372737	1.08043	1.4286
Q96JH7	998	Deubiquitinating protein VCIP135	VCPIP1	VCPIP1-998	0.00249245	1.0426	2.60337
O60245	1011	Protocadherin-7	PCDH7	PCDH7-1011	0.0177048	0.980123	1.75191
Q9UHB6	369	LIM domain and actin-binding protein 1	LIMA1	LIMA1-369	0.00419072	0.9697	2.37771
Q8N3F8	484	MICAL-like protein 1	MICALL1	MICALL1-484	0.0150819	0.957691	1.82154
Q8N3F8	486	MICAL-like protein 1	MICALL1	MICALL1-486	0.0150819	0.957691	1.82154
Q99569	281	Plakophilin-4	PKP4	PKP4-281	0.0116172	0.927341	1.9349
P17812	574	CTP synthase 1	CTPS	CTPS-574	0.0118294	0.918666	1.92704
Q99569	273	Plakophilin-4	PKP4	PKP4-273	0.0198248	0.905454	1.70279
P46821	1260	Microtubule-associated protein 1B;MAP1 light chain LC1	MAP1B	MAP1B-1260	0.0250031	0.886017	1.60201
Q96NE9	522	FERM domain-containing protein 6	FRMD6	FRMD6-522	0.0136174	0.879313	1.86591
Q96NE9	525	FERM domain-containing protein 6	FRMD6	FRMD6-525	0.0136174	0.879313	1.86591
Q9UEY8	673	Gamma-adducin	ADD3	ADD3-673	0.0350754	0.875754	1.455
P29692	147	Elongation factor 1-delta	EEF1D	EEF1D-147	0.00596732	0.849759	2.22422
P29692	162	Elongation factor 1-delta	EEF1D	EEF1D-162	0.00596732	0.849759	2.22422
Q09666	5735	Neuroblast differentiation-associated protein AHNAK	AHNAK	AHNAK-5735	0.0153817	0.816477	1.813
Q8N3F8	471	MICAL-like protein 1	MICALL1	MICALL1-471	0.0102336	0.767796	1.98997
Q8N3F8	467	MICAL-like protein 1	MICALL1	MICALL1-467	0.00395743	0.725465	2.40259
Q96JG6	561	Coiled-coil domain-containing protein 132	CCDC132	CCDC132-561	0.0112609	0.719782	1.94843
Q96JG6	559	Coiled-coil domain-containing protein 132	CCDC132	CCDC132-559	0.0112609	0.719782	1.94843
P29590	518	Protein PML	PML	PML-518	0.00262591	0.706788	2.58072
P29590	527	Protein PML	PML	PML-527	0.00262591	0.706788	2.58072
Q96JG6	498	Coiled-coil domain-containing protein 132	CCDC132	CCDC132-498	0.00570722	0.693469	2.24358
Q5SW79	356	Centrosomal protein of 170 kDa	CEP170	CEP170-356	0.0136644	0.684041	1.86441
Q5SW79	359	Centrosomal protein of 170 kDa	CEP170	CEP170-359	0.0136644	0.684041	1.86441
Q96JG6	494	Coiled-coil domain-containing protein 132	CCDC132	CCDC132-494	0.00212356	0.655199	2.67294
Q96GP6	682	Scavenger receptor class F member 2	SCARF2	SCARF2-682	0.0159389	0.653183	1.79754
Q96GP6	693	Scavenger receptor class F member 2	SCARF2	SCARF2-693	0.0142424	0.64914	1.84642
P48681	475	Nestin	NES	NES-475	0.0113498	0.647146	1.94501
P48681	471	Nestin	NES	NES-471	0.0216665	0.604735	1.66421
Q8N3F8	644	MICAL-like protein 1	MICALL1	MICALL1-644	0.0112412	0.591424	1.94919
Q8N3F8	640	MICAL-like protein 1	MICALL1	MICALL1-640	0.0112412	0.591424	1.94919
Q15154	69	Pericentriolar material 1 protein	PCM1	PCM1-69	0.0264866	0.585764	1.57697
Q6GYQ0	860	Ral GTPase-activating protein subunit alpha-1	RALGAPA1	RALGAPA1-860	0.00289606	-0.583146	2.53819
Q6VN20	365	Ran-binding protein 10	RANBP10	RANBP10-365	0.00448252	-0.59081	2.34848
Q9UQ35	2407	Serine/arginine repetitive matrix protein 2	SRRM2	SRRM2-2407	0.00467815	-0.592318	2.32993
Q8IY63	906	Angiomotin-like protein 1	AMOTL1	AMOTL1-906	0.0274406	-0.59416	1.56161
Q8IY63	902	Angiomotin-like protein 1	AMOTL1	AMOTL1-902	0.0265564	-0.595852	1.57583
Q15149	4389	Plectin	PLEC	PLEC-4389	0.0146353	-0.612299	1.8346
Q6GYQ0	861	Ral GTPase-activating protein subunit alpha-1	RALGAPA1	RALGAPA1-861	0.00169795	-0.615987	2.77007
Q6NUK4	201	Receptor expression-enhancing protein 3	REEP3	REEP3-201	0.00868974	-0.618894	2.06099
Q9UBC2	255	Epidermal growth factor receptor substrate 15-like 1	EPS15L1	EPS15L1-255	0.0453023	-0.643143	1.34388
Q6VN20	369	Ran-binding protein 10	RANBP10	RANBP10-369	0.000923177	-0.66422	3.03471
Q9UQ35	783	Serine/arginine repetitive matrix protein 2	SRRM2	SRRM2-783	0.0440099	-0.685037	1.35645
Q96AY4	2108	Tetratricopeptide repeat protein 28	TTC28	TTC28-2108	0.00566241	-0.689357	2.247
Q96AY4	2104	Tetratricopeptide repeat protein 28	TTC28	TTC28-2104	0.00754533	-0.707124	2.12232
Q9HCD6	1534	Protein TANC2	TANC2	TANC2-1534	0.0306358	-0.719234	1.51377
Q9HCD6	1530	Protein TANC2	TANC2	TANC2-1530	0.0306358	-0.719234	1.51377
O15014	576	Zinc finger protein 609	ZNF609	ZNF609-576	0.0449373	-0.776223	1.34739
P35711	410	Transcription factor SOX-5	SOX5	SOX5-410	0.00238455	-0.780579	2.62259
Q9H2Y7	1372	Zinc finger protein 106 homolog	ZFP106	ZFP106-1372	0.0178183	-0.812418	1.74913
Q9H2Y7	1370	Zinc finger protein 106 homolog	ZFP106	ZFP106-1370	0.0178183	-0.812418	1.74913
Q86TB9	184	Protein PAT1 homolog 1	PATL1	PATL1-184	0.0313995	-0.850888	1.50308
Q5T200	986	Zinc finger CCCH domain-containing protein 13	ZC3H13	ZC3H13-986	0.0195015	-0.896397	1.70993
Q5T200	993	Zinc finger CCCH domain-containing protein 13	ZC3H13	ZC3H13-993	0.0195015	-0.896397	1.70993
P35269	385	General transcription factor IIF subunit 1	GTF2F1	GTF2F1-385	0.0050609	-0.950918	2.29577
O00567	569	Nucleolar protein 56	NOP56	NOP56-569	0.00696653	-0.956655	2.15698
O00567	570	Nucleolar protein 56	NOP56	NOP56-570	0.00696653	-0.956655	2.15698
Q9UHR4	257	Brain-specific angiogenesis inhibitor 1-associated protein 2-like protein 1	BAIAP2L1	BAIAP2L1-257	0.0170187	-0.980673	1.76907
Q9UHR4	261	Brain-specific angiogenesis inhibitor 1-associated protein 2-like protein 1	BAIAP2L1	BAIAP2L1-261	0.021765	-0.999644	1.66224
Q13435	309	Splicing factor 3B subunit 2	SF3B2	SF3B2-309	0.032312	-1.00573	1.49064
Q13435	307	Splicing factor 3B subunit 2	SF3B2	SF3B2-307	0.032312	-1.00573	1.49064
Q9UHF7	1085	Zinc finger transcription factor Trps1	TRPS1	TRPS1-1085	0.0125574	-1.01205	1.9011
Q9UHF7	1081	Zinc finger transcription factor Trps1	TRPS1	TRPS1-1081	0.0125574	-1.01205	1.9011
Q04726	286	Transducin-like enhancer protein 3	TLE3	TLE3-286	0.0456307	-1.01367	1.34074
P35269	389	General transcription factor IIF subunit 1	GTF2F1	GTF2F1-389	0.00218399	-1.03346	2.66075
P35711	408	Transcription factor SOX-5	SOX5	SOX5-408	0.0483305	-1.04535	1.31578
Q14157	609	Ubiquitin-associated protein 2-like	UBAP2L	UBAP2L-609	0.0374982	-1.05181	1.42599
Q14157	605	Ubiquitin-associated protein 2-like	UBAP2L	UBAP2L-605	0.0349584	-1.06062	1.45645
O95785	1017	Protein Wiz	WIZ	WIZ-1017	0.0419294	-1.08434	1.37748
Q99590	796	Protein SCAF11	SCAF11	SCAF11-796	0.0221485	-1.08794	1.65466
Q6PKG0	785	La-related protein 1	LARP1	LARP1-785	0.00861576	-1.0885	2.06471
Q6PKG0	788	La-related protein 1	LARP1	LARP1-788	0.00861576	-1.0885	2.06471
P62753	235	40S ribosomal protein S6	RPS6	RPS6-235	0.0172837	-1.09801	1.76236
Q99590	802	Protein SCAF11	SCAF11	SCAF11-802	0.0238548	-1.09829	1.62242
O00567	520	Nucleolar protein 56	NOP56	NOP56-520	0.0122436	-1.09901	1.91209
O00567	519	Nucleolar protein 56	NOP56	NOP56-519	0.0122436	-1.09901	1.91209
O95785	1012	Protein Wiz	WIZ	WIZ-1012	0.0371786	-1.10092	1.42971
Q96JM3	382	Chromosome alignment-maintaining phosphoprotein 1	CHAMP1	CHAMP1-382	0.0112279	-1.12332	1.9497
Q96JM3	386	Chromosome alignment-maintaining phosphoprotein 1	CHAMP1	CHAMP1-386	0.0112279	-1.12332	1.9497
Q9UQ35	778	Serine/arginine repetitive matrix protein 2	SRRM2	SRRM2-778	0.0369089	-1.13649	1.43287
P35711	411	Transcription factor SOX-5	SOX5	SOX5-411	0.020476	-1.16881	1.68875
Q8IZA0	974	Dyslexia-associated protein KIAA0319-like protein	KIAA0319L	KIAA0319L-974	0.0115967	-1.19176	1.93567
Q8IZA0	978	Dyslexia-associated protein KIAA0319-like protein	KIAA0319L	KIAA0319L-978	0.0115967	-1.19176	1.93567
Q14247	401	Src substrate cortactin	CTTN	CTTN-401	0.0188333	-1.21191	1.72507
Q5JTV8	215	Torsin-1A-interacting protein 1	TOR1AIP1	TOR1AIP1-215	0.0193051	-1.23944	1.71433
Q5JTV8	220	Torsin-1A-interacting protein 1	TOR1AIP1	TOR1AIP1-220	0.0193051	-1.23944	1.71433
P49674	405	Casein kinase I isoform epsilon	CSNK1E	CSNK1E-405	0.00789601	-1.26004	2.10259
P49674	408	Casein kinase I isoform epsilon	CSNK1E	CSNK1E-408	0.00789601	-1.26004	2.10259
P49736	27	DNA replication licensing factor MCM2	MCM2	MCM2-27	0.0134992	-1.26112	1.86969
P49736	26	DNA replication licensing factor MCM2	MCM2	MCM2-26	0.0134992	-1.26112	1.86969
Q08495	92	Dematin	EPB49	EPB49-92	0.0144009	-1.26262	1.84161
Q08495	96	Dematin	EPB49	EPB49-96	0.0128963	-1.26285	1.88954
P78559	2019	Microtubule-associated protein 1A;MAP1 light chain LC2	MAP1A	MAP1A-2019	0.00794602	-1.27032	2.09985
P78559	2022	Microtubule-associated protein 1A;MAP1 light chain LC2	MAP1A	MAP1A-2022	0.00794602	-1.27032	2.09985
Q08999	639	Retinoblastoma-like protein 2	RBL2	RBL2-639	0.012976	-1.27768	1.88686
Q08999	642	Retinoblastoma-like protein 2	RBL2	RBL2-642	0.012976	-1.27768	1.88686
P06400	252	Retinoblastoma-associated protein	RB1	RB1-252	0.0145593	-1.2939	1.83686
P06400	249	Retinoblastoma-associated protein	RB1	RB1-249	0.0145593	-1.2939	1.83686
Q96TA1	692	Niban-like protein 1	FAM129B	FAM129B-692	0.00333114	-1.35011	2.47741
Q96TA1	696	Niban-like protein 1	FAM129B	FAM129B-696	0.0033299	-1.36689	2.47757
P46821	995	Microtubule-associated protein 1B;MAP1 light chain LC1	MAP1B	MAP1B-995	0.00569057	-1.39253	2.24484
P46821	992	Microtubule-associated protein 1B;MAP1 light chain LC1	MAP1B	MAP1B-992	0.00569057	-1.39253	2.24484
P06400	811	Retinoblastoma-associated protein	RB1	RB1-811	0.0155514	-1.40585	1.80823
Q13501	272	Sequestosome-1	SQSTM1	SQSTM1-272	0.00874009	-1.41659	2.05848
P06400	807	Retinoblastoma-associated protein	RB1	RB1-807	0.0196359	-1.4372	1.70695
Q13501	269	Sequestosome-1	SQSTM1	SQSTM1-269	0.00496387	-1.47868	2.30418
Q5T1R4	2245	Transcription factor HIVEP3	HIVEP3	HIVEP3-2245	0.0174515	-1.50805	1.75817
Q5T1R4	2255	Transcription factor HIVEP3	HIVEP3	HIVEP3-2255	0.0174515	-1.50805	1.75817
Q08999	413	Retinoblastoma-like protein 2	RBL2	RBL2-413	0.00399211	-1.53399	2.3988
Q08999	417	Retinoblastoma-like protein 2	RBL2	RBL2-417	0.00399211	-1.53399	2.3988
P35658	437	Nuclear pore complex protein Nup214	NUP214	NUP214-437	0.0164091	-1.58921	1.78491
O75362	648	Zinc finger protein 217	ZNF217	ZNF217-648	0.048148	-1.63406	1.31742
O75362	662	Zinc finger protein 217	ZNF217	ZNF217-662	0.048148	-1.63406	1.31742
P35658	433	Nuclear pore complex protein Nup214	NUP214	NUP214-433	0.0123199	-1.64012	1.90939
P35711	414	Transcription factor SOX-5	SOX5	SOX5-414	0.00545811	-1.6479	2.26296
Q02952	286	A-kinase anchor protein 12	AKAP12	AKAP12-286	0.00605162	-1.64845	2.21813
Q96PD2	726	Discoidin, CUB and LCCL domain-containing protein 2	DCBLD2	DCBLD2-726	0.0338784	-1.64978	1.47008
Q02952	283	A-kinase anchor protein 12	AKAP12	AKAP12-283	0.0118495	-1.68802	1.9263
Q9Y520	636	Protein PRRC2C	PRRC2C	PRRC2C-636	0.0069589	-1.70626	2.15746
Q9Y520	633	Protein PRRC2C	PRRC2C	PRRC2C-633	0.0069589	-1.70626	2.15746
P46821	1799	Microtubule-associated protein 1B;MAP1 light chain LC1	MAP1B	MAP1B-1799	0.00210838	-1.74376	2.67605
Q96PD2	724	Discoidin, CUB and LCCL domain-containing protein 2	DCBLD2	DCBLD2-724	0.0332399	-1.76875	1.47834
P46821	1793	Microtubule-associated protein 1B;MAP1 light chain LC1	MAP1B	MAP1B-1793	0.00128378	-1.77159	2.89151
Q02952	285	A-kinase anchor protein 12	AKAP12	AKAP12-285	0.00930903	-1.81011	2.0311
Q99543	49	DnaJ homolog subfamily C member 2	DNAJC2	DNAJC2-49	0.00786843	-1.8269	2.10411
Q99543	47	DnaJ homolog subfamily C member 2	DNAJC2	DNAJC2-47	0.00786843	-1.8269	2.10411
Q86WB0	335	Nuclear-interacting partner of ALK	ZC3HC1	ZC3HC1-335	0.00523686	-1.86383	2.28093
Q6Y7W6	26	PERQ amino acid-rich with GYF domain-containing protein 2	GIGYF2	GIGYF2-26	0.022332	-1.8811	1.65107
Q6Y7W6	30	PERQ amino acid-rich with GYF domain-containing protein 2	GIGYF2	GIGYF2-30	0.0212325	-1.88888	1.673
Q8WUM9	265	Sodium-dependent phosphate transporter 1	SLC20A1	SLC20A1-265	0.00886683	-1.90496	2.05223
P06400	823	Retinoblastoma-associated protein	RB1	RB1-823	0.0190694	-1.90794	1.71966
P06400	826	Retinoblastoma-associated protein	RB1	RB1-826	0.024268	-1.91659	1.61497
Q6PKG0	774	La-related protein 1	LARP1	LARP1-774	0.048368	-1.94179	1.31544
Q6PKG0	766	La-related protein 1	LARP1	LARP1-766	0.048368	-1.94179	1.31544
P06400	821	Retinoblastoma-associated protein	RB1	RB1-821	0.020338	-1.96393	1.69169
Q8WUM9	269	Sodium-dependent phosphate transporter 1	SLC20A1	SLC20A1-269	0.00780925	-2.00351	2.10739
Q9NTI5	1358	Sister chromatid cohesion protein PDS5 homolog B	PDS5B	PDS5B-1358	0.00897957	-2.02008	2.04674
Q9NTI5	1370	Sister chromatid cohesion protein PDS5 homolog B	PDS5B	PDS5B-1370	0.00869029	-2.03085	2.06097
P78362	494	SRSF protein kinase 2;SRSF protein kinase 2 N-terminal;SRSF protein kinase 2 C-terminal	SRPK2	SRPK2-494	0.000244192	-2.10938	3.61227
Q5SRE5	1717	Nucleoporin NUP188 homolog	NUP188	NUP188-1717	0.00809259	-2.11691	2.09191
Q5SRE5	1709	Nucleoporin NUP188 homolog	NUP188	NUP188-1709	0.00669737	-2.13507	2.1741
Q8IWB9	270	Testis-expressed sequence 2 protein	TEX2	TEX2-270	0.0209831	-2.20339	1.67813
O75962	2455	Triple functional domain protein	TRIO	TRIO-2455	0.00488755	-2.20525	2.31091
O75962	2459	Triple functional domain protein	TRIO	TRIO-2459	0.00315095	-2.24049	2.50156
Q9NZJ0	516	Denticleless protein homolog	DTL	DTL-516	0.0355091	-2.34115	1.44966
P17275	255	Transcription factor jun-B	JUNB	JUNB-255	0.0258338	-2.39204	1.58781
P17275	259	Transcription factor jun-B	JUNB	JUNB-259	0.0217158	-2.44151	1.66322
Q9ULJ3	411	Zinc finger protein 295	ZNF295	ZNF295-411	0.00218849	-2.5573	2.65985
Q9ULJ3	422	Zinc finger protein 295	ZNF295	ZNF295-422	0.00184091	-2.56972	2.73497
O15069	1303	NAC-alpha domain-containing protein 1	NACAD	NACAD-1303	0.0134506	-2.63569	1.87126
O15069	1307	NAC-alpha domain-containing protein 1	NACAD	NACAD-1307	0.0134506	-2.63569	1.87126
P27361	202	Mitogen-activated protein kinase 3	MAPK3	MAPK3-202	0.00127992	-2.80403	2.89282
P27361	204	Mitogen-activated protein kinase 3	MAPK3	MAPK3-204	0.00128379	-2.81103	2.89151
Q15742	159	NGFI-A-binding protein 2	NAB2	NAB2-159	0.0181117	-3.00692	1.74204
Q9UKV3	243	Apoptotic chromatin condensation inducer in the nucleus	ACIN1	ACIN1-243	0.00255314	-3.1155	2.59293
Q9UKV3	240	Apoptotic chromatin condensation inducer in the nucleus	ACIN1	ACIN1-240	0.00255314	-3.1155	2.59293
Q9Y4H2	346	Insulin receptor substrate 2	IRS2	IRS2-346	0.0272174	-3.42404	1.56515
Q9Y4H2	350	Insulin receptor substrate 2	IRS2	IRS2-350	0.015725	-3.7559	1.80341
Q9UKI2	100	Cdc42 effector protein 3	CDC42EP3	CDC42EP3-100	0.00834527	-4.13538	2.07856
Q9UKI2	89	Cdc42 effector protein 3	CDC42EP3	CDC42EP3-89	0.00788667	-4.1965	2.10311

## Sheet: Volcano TAB 1dayVsCTL_3Phospho
Proteins	Positions within proteins	Protein names	Gene names	Gene and position	p-value	Average Ratio 1day/Control_³3 Phospho (Log2 scale)	"-Log10 p-value"
P48681	311	Nestin	NES	NES-311	0.00544311	2.70832	2.26415
P48681	320	Nestin	NES	NES-320	0.0254304	2.55791	1.59465
P48681	315	Nestin	NES	NES-315	0.0254304	2.55791	1.59465
P49585	315	Choline-phosphate cytidylyltransferase A	PCYT1A	PCYT1A-315	0.0432575	1.16837	1.36394
P49585	323	Choline-phosphate cytidylyltransferase A	PCYT1A	PCYT1A-323	0.0370106	1.16446	1.43167
Q3KQU3	113	MAP7 domain-containing protein 1	MAP7D1	MAP7D1-113	0.0264773	1.14737	1.57713
Q3KQU3	116	MAP7 domain-containing protein 1	MAP7D1	MAP7D1-116	0.017631	1.01913	1.75372
Q3KQU3	125	MAP7 domain-containing protein 1	MAP7D1	MAP7D1-125	0.0177776	1.00645	1.75013
O14715;Q99666;P49792;Q7Z3J3;A6NKT7;P0DJD1;P0DJD0	1482;1482;2458;1483;1483;1475;1467	RANBP2-like and GRIP domain-containing protein 8;RANBP2-like and GRIP domain-containing protein 5/6;E3 SUMO-protein ligase RanBP2;Putative peptidyl-prolyl cis-trans isomerase;RanBP2-like and GRIP domain-containing protein 4;RanBP2-like and GRIP domain-containing protein 3;RANBP2-like and GRIP domain-containing protein 2;RANBP2-like and GRIP domain-containing protein 1	RGPD8;RGPD5;RANBP2;RGPD4;RGPD3;RGPD2;RGPD1	RGPD8;RGPD5;RANBP2;RGPD4;RGPD3;RGPD2;RGPD1-1482;1482;2458;1483;1483;1475;1467	0.0221225	0.628447	1.65517
Q6PKG0	517	La-related protein 1	LARP1	LARP1-517	0.0111508	-0.653756	1.95269
Q6PKG0	521	La-related protein 1	LARP1	LARP1-521	0.0131877	-0.660824	1.87983
Q6PKG0	526	La-related protein 1	LARP1	LARP1-526	0.0131877	-0.660824	1.87983
P48634	1089	Protein PRRC2A	PRRC2A	PRRC2A-1089	0.0160152	-0.779918	1.79547
P48634	1092	Protein PRRC2A	PRRC2A	PRRC2A-1092	0.0152256	-0.783274	1.81742
P48634	1085	Protein PRRC2A	PRRC2A	PRRC2A-1085	0.0152165	-0.788282	1.81768
Q2M2I8	618	AP2-associated protein kinase 1	AAK1	AAK1-618	0.0014469	-1.30225	2.83956
Q2M2I8	620	AP2-associated protein kinase 1	AAK1	AAK1-620	0.0014469	-1.30225	2.83956
Q9H1B7	659	Interferon regulatory factor 2-binding protein-like	IRF2BPL	IRF2BPL-659	0.011491	-1.47544	1.93964
Q9H1B7	657	Interferon regulatory factor 2-binding protein-like	IRF2BPL	IRF2BPL-657	0.00259879	-1.53442	2.58523
Q9H1B7	662	Interferon regulatory factor 2-binding protein-like	IRF2BPL	IRF2BPL-662	0.00259879	-1.53442	2.58523
Q8TF01	311	Arginine/serine-rich protein PNISR	PNISR	PNISR-311	0.00526451	-1.73376	2.27864
Q8TF01	313	Arginine/serine-rich protein PNISR	PNISR	PNISR-313	0.00810436	-1.76729	2.09128
Q8TF01	321	Arginine/serine-rich protein PNISR	PNISR	PNISR-321	0.00810436	-1.76729	2.09128
P62753	236	40S ribosomal protein S6	RPS6	RPS6-236	0.00419199	-2.93887	2.37758
P62753	235	40S ribosomal protein S6	RPS6	RPS6-235	0.000801212	-3.14135	3.09625

## Sheet: Volcano TAB 3daysVsCTL_1Phospho
Proteins	Positions within proteins	Protein names	Gene names	Gene and position	p-value	Average Ratio 3days/Control_1 Phospho (Log2 scale)	"-Log10 p-value"
P51858	184	Hepatoma-derived growth factor	HDGF	HDGF-184	0.0215707	3.54794	1.66614
Q15746	1776	Myosin light chain kinase, smooth muscle;Myosin light chain kinase, smooth muscle, deglutamylated form	MYLK	MYLK-1776	0.0115846	3.13345	1.93612
P23471	2055	Receptor-type tyrosine-protein phosphatase zeta	PTPRZ1	PTPRZ1-2055	0.00382319	3.10331	2.41757
Q9UPQ0	217	LIM and calponin homology domains-containing protein 1	LIMCH1	LIMCH1-217	0.00426303	3.01022	2.37028
P46821	1256	Microtubule-associated protein 1B;MAP1 light chain LC1	MAP1B	MAP1B-1256	0.00481634	2.89076	2.31728
Q9UPQ7	774	E3 ubiquitin-protein ligase PDZRN3	PDZRN3	PDZRN3-774	0.0209022	2.86758	1.67981
Q09666	5851	Neuroblast differentiation-associated protein AHNAK	AHNAK	AHNAK-5851	0.0153603	2.77074	1.8136
Q9UPQ0	973	LIM and calponin homology domains-containing protein 1	LIMCH1	LIMCH1-973	0.0209268	2.71003	1.6793
Q9UEY8	681	Gamma-adducin	ADD3	ADD3-681	0.017396	2.66474	1.75955
Q53TN4	285	Cytochrome b reductase 1	CYBRD1	CYBRD1-285	0.0092939	2.55897	2.0318
P07355;A6NMY6	12;12	Annexin A2;Putative annexin A2-like protein	ANXA2;ANXA2P2	ANXA2;ANXA2P2-12;12	0.00110258	2.53699	2.95759
Q5T1M5	1164	FK506-binding protein 15	FKBP15	FKBP15-1164	0.000799967	2.51313	3.09693
P46821	1016	Microtubule-associated protein 1B;MAP1 light chain LC1	MAP1B	MAP1B-1016	0.0348181	2.46059	1.45819
Q5VZK9	968	Leucine-rich repeat-containing protein 16A	LRRC16A	LRRC16A-968	0.0140521	2.42172	1.85226
Q9Y2J2	88	Band 4.1-like protein 3	EPB41L3	EPB41L3-88	0.0346887	2.42133	1.45981
Q08495	92	Dematin	EPB49	EPB49-92	0.00889995	2.27505	2.05061
Q15149	4613	Plectin	PLEC	PLEC-4613	0.0316725	2.27431	1.49932
P50502;Q8IZP2	76;72	Hsc70-interacting protein;Putative protein FAM10A4	ST13;ST13P4	ST13;ST13P4-76;72	0.0497773	2.24898	1.30297
Q02952	645	A-kinase anchor protein 12	AKAP12	AKAP12-645	0.0013723	2.23637	2.86255
P21333	1835	Filamin-A	FLNA	FLNA-1835	0.0171229	2.23593	1.76642
Q9NSY0	22	Nuclear receptor-binding protein 2	NRBP2	NRBP2-22	0.0365218	2.21262	1.43745
P26232;P35221	654;655	Catenin alpha-2;Catenin alpha-1	CTNNA2;CTNNA1	CTNNA2;CTNNA1-654;655	0.00259628	2.20093	2.58565
Q9H6X2	362	Anthrax toxin receptor 1	ANTXR1	ANTXR1-362	0.00591177	2.1873	2.22828
Q01433	190	AMP deaminase 2	AMPD2	AMPD2-190	0.000865608	2.16358	3.06268
Q9Y2J2	460	Band 4.1-like protein 3	EPB41L3	EPB41L3-460	0.0209465	2.15272	1.67889
Q01082	2341	Spectrin beta chain, brain 1	SPTBN1	SPTBN1-2341	0.0008759	2.1479	3.05755
Q9Y608	328	Leucine-rich repeat flightless-interacting protein 2	LRRFIP2	LRRFIP2-328	0.0475642	2.14081	1.32272
Q06413	222	Myocyte-specific enhancer factor 2C	MEF2C	MEF2C-222	0.01189	2.13002	1.92482
Q9UKE5	769	TRAF2 and NCK-interacting protein kinase	TNIK	TNIK-769	0.0274361	2.11847	1.56168
Q09666	5332	Neuroblast differentiation-associated protein AHNAK	AHNAK	AHNAK-5332	0.000584543	2.108	3.23318
P02545	636	Prelamin-A/C;Lamin-A/C	LMNA	LMNA-636	0.0269461	2.09042	1.5695
Q9P2F8	1549	Signal-induced proliferation-associated 1-like protein 2	SIPA1L2	SIPA1L2-1549	0.00318324	2.08342	2.49713
Q15746	1779	Myosin light chain kinase, smooth muscle;Myosin light chain kinase, smooth muscle, deglutamylated form	MYLK	MYLK-1779	0.0232534	2.07212	1.63351
Q9Y5P4	377	Collagen type IV alpha-3-binding protein	COL4A3BP	COL4A3BP-377	0.0211325	2.05749	1.67505
Q9UKE5	680	TRAF2 and NCK-interacting protein kinase	TNIK	TNIK-680	0.00593873	2.0446	2.22631
Q09666	216	Neuroblast differentiation-associated protein AHNAK	AHNAK	AHNAK-216	0.0365662	2.01117	1.43692
Q9H792	1151	Pseudopodium-enriched atypical kinase 1	PEAK1	PEAK1-1151	0.00856365	2.01111	2.06734
O43166	1255	Signal-induced proliferation-associated 1-like protein 1	SIPA1L1	SIPA1L1-1255	0.00314726	2.00759	2.50207
O15090	1141	Zinc finger protein 536	ZNF536	ZNF536-1141	0.0261525	2.00396	1.58249
O75044	427	SLIT-ROBO Rho GTPase-activating protein 2	SRGAP2	SRGAP2-427	0.0111404	1.99429	1.9531
Q9BX66	665	Sorbin and SH3 domain-containing protein 1	SORBS1	SORBS1-665	0.00893037	1.93345	2.04913
Q9ULD9	627	Zinc finger protein 608	ZNF608	ZNF608-627	0.00747627	1.92816	2.12632
Q9P0K7	667	Ankycorbin	RAI14	RAI14-667	0.0205959	1.91659	1.68622
Q9UEY8	42	Gamma-adducin	ADD3	ADD3-42	0.0350548	1.90827	1.45525
Q13884	219	Beta-1-syntrophin	SNTB1	SNTB1-219	0.0252263	1.89945	1.59815
Q8IZD4	147	mRNA-decapping enzyme 1B	DCP1B	DCP1B-147	0.00605767	1.89365	2.21769
Q9UHF7	1081	Zinc finger transcription factor Trps1	TRPS1	TRPS1-1081	0.014207	1.88881	1.8475
O60245	1011	Protocadherin-7	PCDH7	PCDH7-1011	0.00187912	1.88741	2.72605
Q08174	984	Protocadherin-1	PCDH1	PCDH1-984	0.00234159	1.86836	2.63049
Q86YS7	662	Uncharacterized protein KIAA0528	KIAA0528	KIAA0528-662	0.0103133	1.85518	1.9866
Q09666	2138	Neuroblast differentiation-associated protein AHNAK	AHNAK	AHNAK-2138	0.00443139	1.84067	2.35346
Q9P2F8	1652	Signal-induced proliferation-associated 1-like protein 2	SIPA1L2	SIPA1L2-1652	0.0257554	1.83774	1.58913
Q9ULD9	895	Zinc finger protein 608	ZNF608	ZNF608-895	0.00819568	1.82728	2.08641
Q53TN4	284	Cytochrome b reductase 1	CYBRD1	CYBRD1-284	0.00257423	1.79527	2.58935
P18433	211	Receptor-type tyrosine-protein phosphatase alpha	PTPRA	PTPRA-211	0.0339268	1.78985	1.46946
Q13207	360	T-box transcription factor TBX2	TBX2	TBX2-360	0.000289987	1.78718	3.53762
Q9H792	587	Pseudopodium-enriched atypical kinase 1	PEAK1	PEAK1-587	0.000785589	1.78358	3.1048
Q8TDB6	532	E3 ubiquitin-protein ligase DTX3L	DTX3L	DTX3L-532	0.00268645	1.78135	2.57082
Q9UI47	637	Catenin alpha-3	CTNNA3	CTNNA3-637	0.00189335	1.76817	2.72277
P18206	721	Vinculin	VCL	VCL-721	0.00328966	1.75187	2.48285
Q14934	289	Nuclear factor of activated T-cells, cytoplasmic 4	NFATC4	NFATC4-289	0.0295017	1.74251	1.53015
O95490	1430	Latrophilin-2	LPHN2	LPHN2-1430	0.00569638	1.74001	2.2444
Q9NRA2	16	Sialin	SLC17A5	SLC17A5-16	0.0445827	1.73935	1.35083
Q9NQL2;Q9HB90	96;95	Ras-related GTP-binding protein D;Ras-related GTP-binding protein C	RRAGD;RRAGC	RRAGD;RRAGC-96;95	0.0452056	1.73891	1.34481
Q09666	5752	Neuroblast differentiation-associated protein AHNAK	AHNAK	AHNAK-5752	0.00115169	1.70979	2.93867
P37802	163	Transgelin-2	TAGLN2	TAGLN2-163	0.0275571	1.70421	1.55977
Q5VT25	1721	Serine/threonine-protein kinase MRCK alpha	CDC42BPA	CDC42BPA-1721	0.0299116	1.70267	1.52416
Q13286	14	Battenin	CLN3	CLN3-14	0.0240823	1.68998	1.6183
P78559	2022	Microtubule-associated protein 1A;MAP1 light chain LC2	MAP1A	MAP1A-2022	0.0214389	1.68854	1.6688
Q9UEY8	677	Gamma-adducin	ADD3	ADD3-677	0.00131915	1.67241	2.8797
O43166	1270	Signal-induced proliferation-associated 1-like protein 1	SIPA1L1	SIPA1L1-1270	0.0162888	1.65717	1.78811
O94885	721	SAM and SH3 domain-containing protein 1	SASH1	SASH1-721	0.0179439	1.6392	1.74608
O75369	2135	Filamin-B	FLNB	FLNB-2135	0.0252655	1.63566	1.59747
P35612	701	Beta-adducin	ADD2	ADD2-701	0.00784555	1.63179	2.10538
Q9P0K7	412	Ankycorbin	RAI14	RAI14-412	0.0012248	1.63102	2.91193
O15061	429	Synemin	SYNM	SYNM-429	0.0189534	1.62829	1.72231
Q5JVS0	108	Intracellular hyaluronan-binding protein 4	HABP4	HABP4-108	0.00522991	1.62549	2.28151
O95819	715	Mitogen-activated protein kinase kinase kinase kinase 4	MAP4K4	MAP4K4-715	0.0499106	1.60467	1.30181
Q8IVT5	404	Kinase suppressor of Ras 1	KSR1	KSR1-404	0.00176551	1.60161	2.75313
Q09666	5731	Neuroblast differentiation-associated protein AHNAK	AHNAK	AHNAK-5731	0.00439718	1.59751	2.35683
Q09666	177	Neuroblast differentiation-associated protein AHNAK	AHNAK	AHNAK-177	0.0150198	1.58836	1.82334
P18206	822	Vinculin	VCL	VCL-822	0.0143422	1.58406	1.84339
Q05682	724	Caldesmon	CALD1	CALD1-724	0.0256654	1.58288	1.59065
O94885	507	SAM and SH3 domain-containing protein 1	SASH1	SASH1-507	0.00125075	1.56799	2.90283
Q9ULH1	839	Arf-GAP with SH3 domain, ANK repeat and PH domain-containing protein 1	ASAP1	ASAP1-839	0.0125864	1.56769	1.9001
O43491	499	Band 4.1-like protein 2	EPB41L2	EPB41L2-499	0.0072469	1.56363	2.13985
Q96PY5	171	Formin-like protein 2	FMNL2	FMNL2-171	0.00819342	1.5617	2.08653
Q9H4G0	650	Band 4.1-like protein 1	EPB41L1	EPB41L1-650	0.0415862	1.5566	1.38105
P29966	26	Myristoylated alanine-rich C-kinase substrate	MARCKS	MARCKS-26	0.0263077	1.54884	1.57992
Q9UKE5	707	TRAF2 and NCK-interacting protein kinase	TNIK	TNIK-707	0.0187243	1.53837	1.72759
P51812	369	Ribosomal protein S6 kinase alpha-3	RPS6KA3	RPS6KA3-369	0.0143524	1.53788	1.84308
O60245	989	Protocadherin-7	PCDH7	PCDH7-989	0.020297	1.53539	1.69257
Q13207	386	T-box transcription factor TBX2	TBX2	TBX2-386	0.0408562	1.53163	1.38874
Q08495	372	Dematin	EPB49	EPB49-372	0.0385072	1.52907	1.41446
Q14566	762	DNA replication licensing factor MCM6	MCM6	MCM6-762	0.0230092	1.52296	1.6381
Q9BRK4	570	Leucine zipper putative tumor suppressor 2	LZTS2	LZTS2-570	0.0346316	1.50596	1.46053
Q00610	394	Clathrin heavy chain 1	CLTC	CLTC-394	0.00447903	1.50126	2.34882
Q9Y3M8	133	StAR-related lipid transfer protein 13	STARD13	STARD13-133	0.0270364	1.48507	1.56805
Q86SQ0	334	Pleckstrin homology-like domain family B member 2	PHLDB2	PHLDB2-334	0.00423865	1.4782	2.37277
P27816	825	Microtubule-associated protein 4	MAP4	MAP4-825	0.0398535	1.47572	1.39953
Q9Y4G6	1843	Talin-2	TLN2	TLN2-1843	0.000947646	1.47089	3.02335
Q63ZY3	375	KN motif and ankyrin repeat domain-containing protein 2	KANK2	KANK2-375	0.00514772	1.4543	2.28839
Q9ULD9	481	Zinc finger protein 608	ZNF608	ZNF608-481	0.0109369	1.45321	1.96111
Q9P2F8	1552	Signal-induced proliferation-associated 1-like protein 2	SIPA1L2	SIPA1L2-1552	0.00550925	1.43868	2.25891
O43741	184	5'-AMP-activated protein kinase subunit beta-2	PRKAB2	PRKAB2-184	0.0430373	1.43436	1.36616
Q9UPQ0	303	LIM and calponin homology domains-containing protein 1	LIMCH1	LIMCH1-303	0.0328817	1.43353	1.48305
Q86UU1	583	Pleckstrin homology-like domain family B member 1	PHLDB1	PHLDB1-583	0.0171465	1.43196	1.76582
Q641Q2;Q9Y4E1	331;331	WASH complex subunit FAM21A;WASH complex subunit FAM21C	FAM21A;FAM21C	FAM21A;FAM21C-331;331	0.00402414	1.43171	2.39533
O15061	1044	Synemin	SYNM	SYNM-1044	0.00527982	1.42863	2.27738
Q641Q2;Q9Y4E1	333;333	WASH complex subunit FAM21A;WASH complex subunit FAM21C	FAM21A;FAM21C	FAM21A;FAM21C-333;333	0.00354542	1.42657	2.45033
O60315	705	Zinc finger E-box-binding homeobox 2	ZEB2	ZEB2-705	0.00184078	1.41498	2.735
Q9BTU6	47	Phosphatidylinositol 4-kinase type 2-alpha	PI4K2A	PI4K2A-47	0.0279098	1.39842	1.55424
Q92692	410	Poliovirus receptor-related protein 2	PVRL2	PVRL2-410	0.0365192	1.38479	1.43748
Q7Z5K2	221	Wings apart-like protein homolog	WAPAL	WAPAL-221	0.006031	1.38187	2.21961
Q9Y2X3	502	Nucleolar protein 58	NOP58	NOP58-502	0.0231962	1.36315	1.63458
Q9NVD7	19	Alpha-parvin	PARVA	PARVA-19	0.0410186	1.36175	1.38702
P35611	358	Alpha-adducin	ADD1	ADD1-358	0.0104665	1.36089	1.9802
Q09666	5620	Neuroblast differentiation-associated protein AHNAK	AHNAK	AHNAK-5620	0.0197926	1.35432	1.7035
P29966	81	Myristoylated alanine-rich C-kinase substrate	MARCKS	MARCKS-81	0.00734436	1.35114	2.13405
O00192	642	Armadillo repeat protein deleted in velo-cardio-facial syndrome	ARVCF	ARVCF-642	0.0347987	1.34608	1.45844
Q9Y2W1	320	Thyroid hormone receptor-associated protein 3	THRAP3	THRAP3-320	0.00642972	1.34242	2.19181
Q13884	214	Beta-1-syntrophin	SNTB1	SNTB1-214	0.00299582	1.32784	2.52348
O43166	162	Signal-induced proliferation-associated 1-like protein 1	SIPA1L1	SIPA1L1-162	0.010158	1.31355	1.99319
O43491	715	Band 4.1-like protein 2	EPB41L2	EPB41L2-715	0.0103331	1.31247	1.98577
O43166	1549	Signal-induced proliferation-associated 1-like protein 1	SIPA1L1	SIPA1L1-1549	0.00412249	1.30828	2.38484
Q9NPI6	401	mRNA-decapping enzyme 1A	DCP1A	DCP1A-401	0.0264727	1.30315	1.5772
Q96NE9	544	FERM domain-containing protein 6	FRMD6	FRMD6-544	0.00559289	1.29533	2.25236
Q9ULD9	421	Zinc finger protein 608	ZNF608	ZNF608-421	0.0216942	1.29072	1.66366
Q96PY6	1052	Serine/threonine-protein kinase Nek1	NEK1	NEK1-1052	0.0246713	1.27586	1.60781
Q13085	80	Acetyl-CoA carboxylase 1;Biotin carboxylase	ACACA	ACACA-80	0.022289	1.2683	1.65191
Q13813	1217	Spectrin alpha chain, brain	SPTAN1	SPTAN1-1217	0.0290581	1.26754	1.53673
O60716	349	Catenin delta-1	CTNND1	CTNND1-349	0.00248285	1.26496	2.60505
Q9UDY2	244	Tight junction protein ZO-2	TJP2	TJP2-244	0.00558659	1.26305	2.25285
P46821	1779	Microtubule-associated protein 1B;MAP1 light chain LC1	MAP1B	MAP1B-1779	0.0130328	1.25741	1.88496
Q9NZM1	174	Myoferlin	MYOF	MYOF-174	0.0132672	1.25439	1.87722
Q8NDX5	609	Polyhomeotic-like protein 3	PHC3	PHC3-609	0.0131381	1.24856	1.88147
Q86X27	329	Ras-specific guanine nucleotide-releasing factor RalGPS2	RALGPS2	RALGPS2-329	0.00693023	1.24259	2.15925
P85037	436	Forkhead box protein K1	FOXK1	FOXK1-436	0.00198678	1.22955	2.70185
Q14195	509	Dihydropyrimidinase-related protein 3	DPYSL3	DPYSL3-509	0.0193494	1.22045	1.71333
Q9UDY2	986	Tight junction protein ZO-2	TJP2	TJP2-986	0.0389469	1.21888	1.40953
Q96NE9	542	FERM domain-containing protein 6	FRMD6	FRMD6-542	0.00666603	1.21694	2.17613
Q09666	93	Neuroblast differentiation-associated protein AHNAK	AHNAK	AHNAK-93	0.0161563	1.20764	1.79166
P46013	2085	Antigen KI-67	MKI67	MKI67-2085	0.0103169	1.20397	1.98645
Q68CZ2	660	Tensin-3	TNS3	TNS3-660	0.00828151	1.18737	2.08189
P27816	521	Microtubule-associated protein 4	MAP4	MAP4-521	9.0716e-05	1.18646	4.04232
P18206	290	Vinculin	VCL	VCL-290	0.0343399	1.1857	1.4642
Q53EL6	94	Programmed cell death protein 4	PDCD4	PDCD4-94	0.00102727	1.17981	2.98832
O15083;Q8IUD2	187;191	ERC protein 2;ELKS/Rab6-interacting/CAST family member 1	ERC2;ERC1	ERC2;ERC1-187;191	0.00395104	1.17505	2.40329
P23497	362	Nuclear autoantigen Sp-100	SP100	SP100-362	0.00232159	1.16738	2.63421
Q68CZ2	901	Tensin-3	TNS3	TNS3-901	0.00701219	1.14069	2.15415
P20962	5	Parathymosin	PTMS	PTMS-5	0.0187715	1.12893	1.7265
P27987	269	Inositol-trisphosphate 3-kinase B	ITPKB	ITPKB-269	0.0214003	1.1238	1.66958
Q8N3V7	833	Synaptopodin	SYNPO	SYNPO-833	0.0200504	1.12128	1.69788
Q05655	645	Protein kinase C delta type	PRKCD	PRKCD-645	0.0445637	1.11428	1.35102
P21359	864	Neurofibromin;Neurofibromin truncated	NF1	NF1-864	0.0174032	1.1107	1.75937
Q9Y4E6	935	WD repeat-containing protein 7	WDR7	WDR7-935	0.0217896	1.10822	1.66175
Q15776	12	Zinc finger protein 192	ZNF192	ZNF192-12	0.0366817	1.10713	1.43555
P35579	1943	Myosin-9	MYH9	MYH9-1943	0.0483627	1.0995	1.31549
P42566	796	Epidermal growth factor receptor substrate 15	EPS15	EPS15-796	0.003516	1.09351	2.45395
Q13884	87	Beta-1-syntrophin	SNTB1	SNTB1-87	0.00417371	1.07535	2.37948
Q96SB3	190	Neurabin-2	PPP1R9B	PPP1R9B-190	0.0267961	1.06844	1.57193
Q16555	509	Dihydropyrimidinase-related protein 2	DPYSL2	DPYSL2-509	0.0232518	1.05915	1.63354
Q92614	2020	Unconventional myosin-XVIIIa	MYO18A	MYO18A-2020	0.0016418	1.04805	2.78468
Q13425	110	Beta-2-syntrophin	SNTB2	SNTB2-110	0.0302438	1.0477	1.51936
P78536	791	Disintegrin and metalloproteinase domain-containing protein 17	ADAM17	ADAM17-791	0.0156144	1.04651	1.80648
Q09666	5552	Neuroblast differentiation-associated protein AHNAK	AHNAK	AHNAK-5552	0.0345123	1.04304	1.46203
Q8N163	678	DBIRD complex subunit KIAA1967	KIAA1967	KIAA1967-678	0.00419591	1.04099	2.37717
P21333	1459	Filamin-A	FLNA	FLNA-1459	0.0132895	1.02862	1.87649
P27816	1073	Microtubule-associated protein 4	MAP4	MAP4-1073	0.00642478	1.01436	2.19214
Q09666	5841	Neuroblast differentiation-associated protein AHNAK	AHNAK	AHNAK-5841	0.00521788	1.01147	2.28251
Q8N3V7	854	Synaptopodin	SYNPO	SYNPO-854	0.00741952	1.00183	2.12962
P29966	150	Myristoylated alanine-rich C-kinase substrate	MARCKS	MARCKS-150	0.0483324	0.999182	1.31576
Q99543	47	DnaJ homolog subfamily C member 2	DNAJC2	DNAJC2-47	0.0252447	0.997473	1.59783
Q96HC4	111	PDZ and LIM domain protein 5	PDLIM5	PDLIM5-111	0.0414639	0.993373	1.38233
P24821	72	Tenascin	TNC	TNC-72	0.00984185	0.990834	2.00692
Q7Z401	1589	C-myc promoter-binding protein	DENND4A	DENND4A-1589	0.0214953	0.990229	1.66766
Q9NPI6	62	mRNA-decapping enzyme 1A	DCP1A	DCP1A-62	0.005033	0.987951	2.29817
Q9NXG2	88	THUMP domain-containing protein 1	THUMPD1	THUMPD1-88	0.0334278	0.978976	1.47589
P07355;A6NMY6	19;19	Annexin A2;Putative annexin A2-like protein	ANXA2;ANXA2P2	ANXA2;ANXA2P2-19;19	0.0401617	0.974285	1.39619
Q12789	739	General transcription factor 3C polypeptide 1	GTF3C1	GTF3C1-739	0.0097156	0.967488	2.01253
Q13263	683	Transcription intermediary factor 1-beta	TRIM28	TRIM28-683	0.0336129	0.964977	1.47349
Q9BXK5	305	Bcl-2-like protein 13	BCL2L13	BCL2L13-305	0.0294802	0.964214	1.53047
Q9ULD9	964	Zinc finger protein 608	ZNF608	ZNF608-964	0.0313163	0.957073	1.50423
P29966	27	Myristoylated alanine-rich C-kinase substrate	MARCKS	MARCKS-27	0.0102672	0.952607	1.98855
Q9Y3Q8	229	TSC22 domain family protein 4	TSC22D4	TSC22D4-229	0.046578	0.952482	1.33182
Q9C0H2	522	Protein tweety homolog 3	TTYH3	TTYH3-522	0.031326	0.948078	1.50409
Q6ZUT6	201	Uncharacterized protein C15orf52	C15orf52	C15orf52-201	0.00909001	0.944983	2.04144
Q03135	9	Caveolin-1	CAV1	CAV1-9	0.0445224	0.938449	1.35142
Q8N122	722	Regulatory-associated protein of mTOR	RPTOR	RPTOR-722	0.018335	0.937571	1.73672
Q4KMP7	22	TBC1 domain family member 10B	TBC1D10B	TBC1D10B-22	0.0195061	0.935761	1.70983
Q9C0H5	366	Rho GTPase-activating protein 39	ARHGAP39	ARHGAP39-366	0.00492442	0.931229	2.30764
P51580	14	Thiopurine S-methyltransferase	TPMT	TPMT-14	0.0149222	0.930422	1.82617
O95684	156	FGFR1 oncogene partner	FGFR1OP	FGFR1OP-156	0.0311407	0.929993	1.50667
Q96DA6	70	Mitochondrial import inner membrane translocase subunit TIM14	DNAJC19	DNAJC19-70	0.00476325	0.929816	2.3221
P46821	1793	Microtubule-associated protein 1B;MAP1 light chain LC1	MAP1B	MAP1B-1793	0.0215052	0.926961	1.66746
O43399	21	Tumor protein D54	TPD52L2	TPD52L2-21	0.0294523	0.920369	1.53088
O00151	90	PDZ and LIM domain protein 1	PDLIM1	PDLIM1-90	0.0223316	0.912139	1.65108
Q9C0H9	859	SRC kinase signaling inhibitor 1	SRCIN1	SRCIN1-859	0.0138295	0.899924	1.85919
Q9ULC8	606	Probable palmitoyltransferase ZDHHC8	ZDHHC8	ZDHHC8-606	0.0426333	0.899743	1.37025
O60716	869	Catenin delta-1	CTNND1	CTNND1-869	0.0240103	0.891808	1.6196
Q96RK0	904	Protein capicua homolog	CIC	CIC-904	0.00876525	0.881639	2.05724
O43294	192	Transforming growth factor beta-1-induced transcript 1 protein	TGFB1I1	TGFB1I1-192	0.0421613	0.879523	1.37509
Q02952	1674	A-kinase anchor protein 12	AKAP12	AKAP12-1674	0.00807055	0.875597	2.0931
Q6P996	718	Pyridoxal-dependent decarboxylase domain-containing protein 1	PDXDC1	PDXDC1-718	0.00736788	0.86613	2.13266
Q5JSH3	50	WD repeat-containing protein 44	WDR44	WDR44-50	0.0025034	0.856654	2.60147
Q02880	1400	DNA topoisomerase 2-beta	TOP2B	TOP2B-1400	0.0320507	0.853943	1.49416
Q8N4C8	778	Misshapen-like kinase 1	MINK1	MINK1-778	0.0181325	0.853889	1.74154
Q9BXK5	303	Bcl-2-like protein 13	BCL2L13	BCL2L13-303	0.0173751	0.850426	1.76007
P52732	926	Kinesin-like protein KIF11	KIF11	KIF11-926	0.0391861	0.846741	1.40687
Q8NI27	1516	THO complex subunit 2	THOC2	THOC2-1516	0.0321851	0.844868	1.49234
Q7RTP6	1649	Protein-methionine sulfoxide oxidase MICAL3	MICAL3	MICAL3-1649	0.0157412	0.843528	1.80296
O75592	2751	Probable E3 ubiquitin-protein ligase MYCBP2	MYCBP2	MYCBP2-2751	0.00131664	0.834226	2.88053
Q13586	618	Stromal interaction molecule 1	STIM1	STIM1-618	0.00967522	0.833605	2.01434
Q9Y485	918	DmX-like protein 1	DMXL1	DMXL1-918	0.0472692	0.822037	1.32542
P56693	45	Transcription factor SOX-10	SOX10	SOX10-45	0.0278108	0.821819	1.55579
Q9UPZ3	563	Hermansky-Pudlak syndrome 5 protein	HPS5	HPS5-563	0.0311101	0.820649	1.5071
O95793	390	Double-stranded RNA-binding protein Staufen homolog 1	STAU1	STAU1-390	0.010373	0.82005	1.9841
Q8IZP0	183	Abl interactor 1	ABI1	ABI1-183	0.0103911	0.807135	1.98334
Q13286	12	Battenin	CLN3	CLN3-12	0.000323681	0.804604	3.48988
Q8IX12	627	Cell division cycle and apoptosis regulator protein 1	CCAR1	CCAR1-627	0.0220733	0.796847	1.65613
Q8TAQ2	347	SWI/SNF complex subunit SMARCC2	SMARCC2	SMARCC2-347	0.00671706	0.791105	2.17282
Q9UPT5	250	Exocyst complex component 7	EXOC7	EXOC7-250	0.000797539	0.786596	3.09825
Q69YH5	710	Cell division cycle-associated protein 2	CDCA2	CDCA2-710	0.00571503	0.784671	2.24298
O94885	923	SAM and SH3 domain-containing protein 1	SASH1	SASH1-923	0.00307777	0.784336	2.51176
Q9H019	238	Protein FAM54B	FAM54B	FAM54B-238	0.0130027	0.77602	1.88597
Q9Y6N7	1055	Roundabout homolog 1	ROBO1	ROBO1-1055	0.0482838	0.764799	1.3162
P35611	12	Alpha-adducin	ADD1	ADD1-12	0.0435841	0.761796	1.36067
Q9NYF8	222	Bcl-2-associated transcription factor 1	BCLAF1	BCLAF1-222	0.00909001	0.756254	2.04144
Q09666	4100	Neuroblast differentiation-associated protein AHNAK	AHNAK	AHNAK-4100	0.0281873	0.752977	1.54995
Q8NEY8	133	Periphilin-1	PPHLN1	PPHLN1-133	0.00123527	0.751721	2.90824
P46937	109	Yorkie homolog	YAP1	YAP1-109	0.0214757	0.741258	1.66805
Q8ND76	326	Cyclin-Y	CCNY	CCNY-326	0.00626937	0.740999	2.20278
Q02880	1522	DNA topoisomerase 2-beta	TOP2B	TOP2B-1522	0.0230589	0.738148	1.63716
Q9NTI5	1182	Sister chromatid cohesion protein PDS5 homolog B	PDS5B	PDS5B-1182	0.0369778	0.737254	1.43206
A1L170	223	Uncharacterized protein C1orf226	C1orf226	C1orf226-223	0.0257314	0.735147	1.58954
Q9ULT0	51	Tetratricopeptide repeat protein 7A	TTC7A	TTC7A-51	0.0383329	0.733065	1.41643
Q6PKG0	774	La-related protein 1	LARP1	LARP1-774	0.0245894	0.729676	1.60925
Q13177	152	Serine/threonine-protein kinase PAK 2;PAK-2p27;PAK-2p34	PAK2	PAK2-152	0.0254849	0.725581	1.59372
Q86YS7	659	Uncharacterized protein KIAA0528	KIAA0528	KIAA0528-659	0.0075651	0.724999	2.12119
Q9BXK5	371	Bcl-2-like protein 13	BCL2L13	BCL2L13-371	0.0346351	0.722816	1.46048
Q15057	521	Arf-GAP with coiled-coil, ANK repeat and PH domain-containing protein 2	ACAP2	ACAP2-521	0.0158298	0.719928	1.80052
Q8IZT6	1103	Abnormal spindle-like microcephaly-associated protein	ASPM	ASPM-1103	0.0283814	0.71604	1.54697
P04406	211	Glyceraldehyde-3-phosphate dehydrogenase	GAPDH	GAPDH-211	0.01762	0.712904	1.75399
Q641Q2;Q5SNT6	539;451	WASH complex subunit FAM21A;WASH complex subunit FAM21B	FAM21A;FAM21B	FAM21A;FAM21B-539;451	0.0182151	0.709438	1.73957
P35221	641	Catenin alpha-1	CTNNA1	CTNNA1-641	0.0133702	0.698692	1.87386
Q96PY5	1016	Formin-like protein 2	FMNL2	FMNL2-1016	0.00327184	0.693112	2.48521
Q03188	620	Centromere protein C 1	CENPC1	CENPC1-620	0.006745	0.691623	2.17102
Q9Y6X9	743	MORC family CW-type zinc finger protein 2	MORC2	MORC2-743	0.00812353	0.691028	2.09026
Q02818	369	Nucleobindin-1	NUCB1	NUCB1-369	0.0296438	0.686314	1.52807
O60504	545	Vinexin	SORBS3	SORBS3-545	0.0340381	0.685686	1.46803
Q8N3F8	273	MICAL-like protein 1	MICALL1	MICALL1-273	0.0479895	0.678643	1.31885
Q16643	141	Drebrin	DBN1	DBN1-141	0.00425339	0.676809	2.37126
Q9Y3Q8	211	TSC22 domain family protein 4	TSC22D4	TSC22D4-211	0.018208	0.669752	1.73974
Q07866	521	Kinesin light chain 1	KLC1	KLC1-521	0.0476581	0.668482	1.32186
P46821	1252	Microtubule-associated protein 1B;MAP1 light chain LC1	MAP1B	MAP1B-1252	0.0261819	0.668028	1.582
Q3KQU3	125	MAP7 domain-containing protein 1	MAP7D1	MAP7D1-125	0.0151153	0.666484	1.82058
P08670	459	Vimentin	VIM	VIM-459	0.025493	0.66035	1.59358
Q53T59	249	HCLS1-binding protein 3	HS1BP3	HS1BP3-249	0.0114987	0.651775	1.93935
Q9P2G1	737	Ankyrin repeat and IBR domain-containing protein 1	ANKIB1	ANKIB1-737	0.0150062	0.638368	1.82373
P49585	331	Choline-phosphate cytidylyltransferase A	PCYT1A	PCYT1A-331	0.0318376	0.635708	1.49706
Q9UPU5	2047	Ubiquitin carboxyl-terminal hydrolase 24	USP24	USP24-2047	0.0362116	0.633818	1.44115
Q9BRQ0	302	Pygopus homolog 2	PYGO2	PYGO2-302	0.033281	0.633664	1.4778
Q92508	1646	Piezo-type mechanosensitive ion channel component 1	PIEZO1	PIEZO1-1646	0.0161658	0.631616	1.7914
Q96PE2	735	Rho guanine nucleotide exchange factor 17	ARHGEF17	ARHGEF17-735	0.0134273	0.627295	1.87201
Q01082	2169	Spectrin beta chain, brain 1	SPTBN1	SPTBN1-2169	0.0148786	0.626548	1.82744
Q86TB9	179	Protein PAT1 homolog 1	PATL1	PATL1-179	0.0395528	0.622306	1.40282
Q04724	286	Transducin-like enhancer protein 1	TLE1	TLE1-286	0.036261	0.611928	1.44056
Q9ULH1	1027	Arf-GAP with SH3 domain, ANK repeat and PH domain-containing protein 1	ASAP1	ASAP1-1027	0.000155006	0.600714	3.80965
P35659	51	Protein DEK	DEK	DEK-51	0.0354175	0.590913	1.45078
P48681	311	Nestin	NES	NES-311	0.0468222	0.585828	1.32955
Q7L7X3	421	Serine/threonine-protein kinase TAO1	TAOK1	TAOK1-421	0.0265697	0.585411	1.57561
Q02952	381	A-kinase anchor protein 12	AKAP12	AKAP12-381	0.0356151	0.58111	1.44837
Q2M2I8	620	AP2-associated protein kinase 1	AAK1	AAK1-620	0.0325867	0.580017	1.48696
Q7Z460	1091	CLIP-associating protein 1	CLASP1	CLASP1-1091	0.00161971	-0.587417	2.79056
P49736	139	DNA replication licensing factor MCM2	MCM2	MCM2-139	0.0494735	-0.587742	1.30563
Q9NYB0	36	Telomeric repeat-binding factor 2-interacting protein 1	TERF2IP	TERF2IP-36	0.0101537	-0.58882	1.99338
Q14123	469	Calcium/calmodulin-dependent 3',5'-cyclic nucleotide phosphodiesterase 1C	PDE1C	PDE1C-469	0.0257228	-0.59342	1.58968
Q8IY33	153	MICAL-like protein 2	MICALL2	MICALL2-153	0.0168752	-0.596783	1.77275
Q9NQG5	134	Regulation of nuclear pre-mRNA domain-containing protein 1B	RPRD1B	RPRD1B-134	0.0253812	-0.605574	1.59549
Q8WYP5	528	Protein ELYS	AHCTF1	AHCTF1-528	0.0257157	-0.607675	1.5898
Q8WYP5	1222	Protein ELYS	AHCTF1	AHCTF1-1222	0.0426211	-0.609817	1.37038
Q96AQ6	43	Pre-B-cell leukemia transcription factor-interacting protein 1	PBXIP1	PBXIP1-43	0.0290226	-0.614609	1.53726
Q9ULV3	244	Cip1-interacting zinc finger protein	CIZ1	CIZ1-244	0.0493689	-0.614617	1.30655
Q9NQG5	132	Regulation of nuclear pre-mRNA domain-containing protein 1B	RPRD1B	RPRD1B-132	0.048231	-0.61668	1.31667
Q92508	1391	Piezo-type mechanosensitive ion channel component 1	PIEZO1	PIEZO1-1391	0.025506	-0.618185	1.59336
Q86TB9	194	Protein PAT1 homolog 1	PATL1	PATL1-194	2.01877e-05	-0.62274	4.69491
P02545	392	Prelamin-A/C;Lamin-A/C	LMNA	LMNA-392	0.00120413	-0.625348	2.91933
Q00536	153	Cyclin-dependent kinase 16	CDK16	CDK16-153	0.0463962	-0.625853	1.33352
P54259	645	Atrophin-1	ATN1	ATN1-645	0.024769	-0.632167	1.60609
Q6IQ49	278	UPF0667 protein C1orf55	C1orf55	C1orf55-278	0.0300406	-0.640628	1.52229
Q9UPN6	617	Protein SCAF8	SCAF8	SCAF8-617	0.0197515	-0.642242	1.7044
O43663	470	Protein regulator of cytokinesis 1	PRC1	PRC1-470	0.0304707	-0.64279	1.51612
P24928	1913	DNA-directed RNA polymerase II subunit RPB1	POLR2A	POLR2A-1913	0.00581897	-0.643871	2.23515
Q96GM8	5	Target of EGR1 protein 1	TOE1	TOE1-5	0.030071	-0.651949	1.52185
Q9NQG7	272	Hermansky-Pudlak syndrome 4 protein	HPS4	HPS4-272	0.0467145	-0.653522	1.33055
Q8TEK3	1153	Histone-lysine N-methyltransferase, H3 lysine-79 specific	DOT1L	DOT1L-1153	0.0285446	-0.653574	1.54448
Q6WCQ1	619	Myosin phosphatase Rho-interacting protein	MPRIP	MPRIP-619	0.0409862	-0.65443	1.38736
Q08AE8	509	Protein spire homolog 1	SPIRE1	SPIRE1-509	0.0487737	-0.657164	1.31181
P08670	26	Vimentin	VIM	VIM-26	0.0218511	-0.659928	1.66053
P49321	421	Nuclear autoantigenic sperm protein	NASP	NASP-421	0.0213677	-0.662095	1.67024
O75925	503	E3 SUMO-protein ligase PIAS1	PIAS1	PIAS1-503	0.0103915	-0.666439	1.98332
Q5QJ74	41	Tubulin-specific chaperone cofactor E-like protein	TBCEL	TBCEL-41	0.0142822	-0.66997	1.84521
Q03252	17	Lamin-B2	LMNB2	LMNB2-17	0.0238023	-0.670964	1.62338
P48634	610	Protein PRRC2A	PRRC2A	PRRC2A-610	0.0177367	-0.675927	1.75113
Q8WXI9	129	Transcriptional repressor p66-beta	GATAD2B	GATAD2B-129	0.0497649	-0.679034	1.30308
Q9BTL3	36	RNMT-activating mini protein	FAM103A1	FAM103A1-36	0.00802054	-0.686151	2.0958
Q15149	720	Plectin	PLEC	PLEC-720	0.019262	-0.686305	1.7153
P31943;P55795	104;104	Heterogeneous nuclear ribonucleoprotein H;Heterogeneous nuclear ribonucleoprotein H, N-terminally processed;Heterogeneous nuclear ribonucleoprotein H2	HNRNPH1;HNRNPH2	HNRNPH1;HNRNPH2-104;104	0.000409222	-0.686979	3.38804
Q7Z417	572	Nuclear fragile X mental retardation-interacting protein 2	NUFIP2	NUFIP2-572	0.0381059	-0.688551	1.41901
P98082	401	Disabled homolog 2	DAB2	DAB2-401	0.00982216	-0.691065	2.00779
Q66K74	759	Microtubule-associated protein 1S;MAP1S heavy chain;MAP1S light chain	MAP1S	MAP1S-759	0.0010877	-0.699779	2.96349
Q9NQ39;P46783	157;146	Putative 40S ribosomal protein S10-like;40S ribosomal protein S10	RPS10P5;RPS10	RPS10P5;RPS10-157;146	0.00264996	-0.699959	2.57676
P54259	661	Atrophin-1	ATN1	ATN1-661	0.046588	-0.703525	1.33173
Q53ET0	624	CREB-regulated transcription coactivator 2	CRTC2	CRTC2-624	0.00905664	-0.703924	2.04303
Q9H4L5	304	Oxysterol-binding protein-related protein 3	OSBPL3	OSBPL3-304	0.00479929	-0.704881	2.31882
Q9Y4H2	594	Insulin receptor substrate 2	IRS2	IRS2-594	0.004948	-0.715344	2.30557
Q9NYB9	227	Abl interactor 2	ABI2	ABI2-227	0.0199513	-0.726345	1.70003
Q13435	780	Splicing factor 3B subunit 2	SF3B2	SF3B2-780	0.00558288	-0.728678	2.25314
Q8TEK3	1104	Histone-lysine N-methyltransferase, H3 lysine-79 specific	DOT1L	DOT1L-1104	0.00731196	-0.731726	2.13597
Q99618	87	Cell division cycle-associated protein 3	CDCA3	CDCA3-87	0.0412041	-0.735316	1.38506
Q08495	26	Dematin	EPB49	EPB49-26	0.0451731	-0.74028	1.34512
Q9ULW0	738	Targeting protein for Xklp2	TPX2	TPX2-738	0.00671841	-0.74081	2.17273
P08670	48	Vimentin	VIM	VIM-48	0.0228794	-0.742764	1.64056
P24928	1878	DNA-directed RNA polymerase II subunit RPB1	POLR2A	POLR2A-1878	0.00948674	-0.75183	2.02288
Q7KZ85	1523	Transcription elongation factor SPT6	SUPT6H	SUPT6H-1523	0.000121977	-0.752348	3.91372
Q15149	125	Plectin	PLEC	PLEC-125	0.00284656	-0.763742	2.54568
P85037	445	Forkhead box protein K1	FOXK1	FOXK1-445	0.0232874	-0.772128	1.63288
P55265	825	Double-stranded RNA-specific adenosine deaminase	ADAR	ADAR-825	0.0204914	-0.774388	1.68843
Q14157	467	Ubiquitin-associated protein 2-like	UBAP2L	UBAP2L-467	0.029296	-0.778581	1.53319
Q5JTD0	422	Tight junction-associated protein 1	TJAP1	TJAP1-422	0.00629945	-0.783605	2.2007
Q9Y618	1982	Nuclear receptor corepressor 2	NCOR2	NCOR2-1982	0.0151177	-0.784293	1.82051
O43933	1211	Peroxisome biogenesis factor 1	PEX1	PEX1-1211	0.00278964	-0.787186	2.55445
Q9NTI5	1283	Sister chromatid cohesion protein PDS5 homolog B	PDS5B	PDS5B-1283	0.0284212	-0.789312	1.54636
Q96PU5	448	E3 ubiquitin-protein ligase NEDD4-like	NEDD4L	NEDD4L-448	0.0285454	-0.790234	1.54446
P14868	249	Aspartate--tRNA ligase, cytoplasmic	DARS	DARS-249	0.044308	-0.793491	1.35352
Q9P246	680	Stromal interaction molecule 2	STIM2	STIM2-680	0.00126945	-0.794207	2.89639
Q86UE4	143	Protein LYRIC	MTDH	MTDH-143	0.025537	-0.794265	1.59283
Q6NYC8	195	Phostensin	PPP1R18	PPP1R18-195	0.0228444	-0.794474	1.64122
Q14315	2233	Filamin-C	FLNC	FLNC-2233	5.06883e-05	-0.794733	4.29509
Q69YQ0	384	Cytospin-A	SPECC1L	SPECC1L-384	0.0363892	-0.795534	1.43903
Q27J81	1194	Inverted formin-2	INF2	INF2-1194	0.0176847	-0.800559	1.7524
O43493	224	Trans-Golgi network integral membrane protein 2	TGOLN2	TGOLN2-224	0.0319424	-0.800693	1.49563
Q8NBN3	475	Transmembrane protein 87A	TMEM87A	TMEM87A-475	0.0258228	-0.802831	1.588
O43493	71	Trans-Golgi network integral membrane protein 2	TGOLN2	TGOLN2-71	0.00107191	-0.805383	2.96984
Q9Y6G9	207	Cytoplasmic dynein 1 light intermediate chain 1	DYNC1LI1	DYNC1LI1-207	0.0188866	-0.807932	1.72385
Q9BRS2	22	Serine/threonine-protein kinase RIO1	RIOK1	RIOK1-22	0.0235682	-0.809718	1.62767
Q96T37	741	Putative RNA-binding protein 15	RBM15	RBM15-741	0.04985	-0.8129	1.30233
Q96JM3	286	Chromosome alignment-maintaining phosphoprotein 1	CHAMP1	CHAMP1-286	0.0472368	-0.819648	1.32572
P46013	1131	Antigen KI-67	MKI67	MKI67-1131	0.00326105	-0.821406	2.48664
Q9P246	523	Stromal interaction molecule 2	STIM2	STIM2-523	0.0408118	-0.821687	1.38921
Q6Y7W6	26	PERQ amino acid-rich with GYF domain-containing protein 2	GIGYF2	GIGYF2-26	0.00481776	-0.821738	2.31715
Q8WYQ5	95	Microprocessor complex subunit DGCR8	DGCR8	DGCR8-95	0.0272073	-0.828844	1.56532
P49023	85	Paxillin	PXN	PXN-85	0.0144108	-0.833979	1.84131
P07199	156	Major centromere autoantigen B	CENPB	CENPB-156	0.0154599	-0.834056	1.81079
Q9H4M7	559	Pleckstrin homology domain-containing family A member 4	PLEKHA4	PLEKHA4-559	0.0160122	-0.834733	1.79555
Q96JC9	165	ELL-associated factor 1	EAF1	EAF1-165	0.0462179	-0.83481	1.33519
Q99460	273	26S proteasome non-ATPase regulatory subunit 1	PSMD1	PSMD1-273	0.0474834	-0.83804	1.32346
Q15154	159	Pericentriolar material 1 protein	PCM1	PCM1-159	0.0167901	-0.838933	1.77495
Q8TEK3	374	Histone-lysine N-methyltransferase, H3 lysine-79 specific	DOT1L	DOT1L-374	0.0209056	-0.845806	1.67974
Q86UE4	298	Protein LYRIC	MTDH	MTDH-298	0.0106915	-0.848046	1.97096
Q9Y4R8	836	Telomere length regulation protein TEL2 homolog	TELO2	TELO2-836	0.0259858	-0.851972	1.58526
Q16666	575	Gamma-interferon-inducible protein 16	IFI16	IFI16-575	0.039183	-0.853024	1.4069
Q13625	576	Apoptosis-stimulating of p53 protein 2	TP53BP2	TP53BP2-576	0.00466152	-0.857713	2.33147
Q9H6F5	18	Coiled-coil domain-containing protein 86	CCDC86	CCDC86-18	0.0455645	-0.859509	1.34137
P17812	575	CTP synthase 1	CTPS	CTPS-575	0.00681405	-0.859884	2.16659
P52943	115	Cysteine-rich protein 2	CRIP2	CRIP2-115	0.043031	-0.860923	1.36622
O94782	67	Ubiquitin carboxyl-terminal hydrolase 1	USP1	USP1-67	0.00192901	-0.862698	2.71466
P98174	116	FYVE, RhoGEF and PH domain-containing protein 1	FGD1	FGD1-116	0.0397358	-0.86317	1.40082
O95292	158	Vesicle-associated membrane protein-associated protein B/C	VAPB	VAPB-158	0.0416105	-0.870044	1.3808
P27708	1859	CAD protein;Glutamine-dependent carbamoyl-phosphate synthase;Aspartate carbamoyltransferase;Dihydroorotase	CAD	CAD-1859	0.0487782	-0.871038	1.31177
Q07002	115	Cyclin-dependent kinase 18	CDK18	CDK18-115	0.0159109	-0.872217	1.79831
Q8TDZ2	617	Protein-methionine sulfoxide oxidase MICAL1	MICAL1	MICAL1-617	0.0376038	-0.876148	1.42477
P06400	249	Retinoblastoma-associated protein	RB1	RB1-249	0.0255546	-0.879011	1.59253
Q5JSZ5	226	Protein PRRC2B	PRRC2B	PRRC2B-226	0.0203658	-0.880206	1.6911
Q6SPF0	161	Atherin	SAMD1	SAMD1-161	0.00614829	-0.881942	2.21125
Q04727	208	Transducin-like enhancer protein 4	TLE4	TLE4-208	0.0374431	-0.882819	1.42663
Q9Y520	2105	Protein PRRC2C	PRRC2C	PRRC2C-2105	0.0236612	-0.885491	1.62596
Q8NEZ4	4267	Histone-lysine N-methyltransferase MLL3	MLL3	MLL3-4267	0.0124077	-0.885695	1.90631
Q9H2Y7	1370	Zinc finger protein 106 homolog	ZFP106	ZFP106-1370	0.0209815	-0.88582	1.67816
Q6IN85	741	Serine/threonine-protein phosphatase 4 regulatory subunit 3A	SMEK1	SMEK1-741	0.0148774	-0.893759	1.82747
Q9Y2F5	533	Uncharacterized protein KIAA0947	KIAA0947	KIAA0947-533	0.00836696	-0.894662	2.07743
Q96TA1	692	Niban-like protein 1	FAM129B	FAM129B-692	0.0381215	-0.896093	1.41883
P14921	282	Protein C-ets-1	ETS1	ETS1-282	0.0205428	-0.899838	1.68734
Q96F86	131	Enhancer of mRNA-decapping protein 3	EDC3	EDC3-131	0.0304424	-0.900844	1.51652
Q9Y2D5	152	A-kinase anchor protein 2	AKAP2	AKAP2-152	0.00792012	-0.901608	2.10127
Q14966	1401	Zinc finger protein 638	ZNF638	ZNF638-1401	0.0031431	-0.904287	2.50264
Q14160	1508	Protein scribble homolog	SCRIB	SCRIB-1508	0.000949374	-0.905061	3.02256
P56192	825	Methionine--tRNA ligase, cytoplasmic	MARS	MARS-825	0.0033358	-0.905223	2.4768
Q6NZI2	300	Polymerase I and transcript release factor	PTRF	PTRF-300	0.0201946	-0.906322	1.69476
Q9P2Q2	798	FERM domain-containing protein 4A	FRMD4A	FRMD4A-798	0.0484768	-0.909734	1.31447
Q8NDI1	378	EH domain-binding protein 1	EHBP1	EHBP1-378	0.00153575	-0.917189	2.81368
P16949	38	Stathmin	STMN1	STMN1-38	0.0406498	-0.922028	1.39094
Q07002	96	Cyclin-dependent kinase 18	CDK18	CDK18-96	0.0116611	-0.927469	1.93326
Q3L8U1	654	Chromodomain-helicase-DNA-binding protein 9	CHD9	CHD9-654	0.00365602	-0.931994	2.43699
P49454	3175	Centromere protein F	CENPF	CENPF-3175	0.0407428	-0.932738	1.38995
Q4VC44	21	FLYWCH-type zinc finger-containing protein 1	FLYWCH1	FLYWCH1-21	0.0170592	-0.933023	1.76804
Q27J81	1192	Inverted formin-2	INF2	INF2-1192	0.0130004	-0.935154	1.88604
Q15785	186	Mitochondrial import receptor subunit TOM34	TOMM34	TOMM34-186	0.00492919	-0.936092	2.30722
Q9UGU0	1322	Transcription factor 20	TCF20	TCF20-1322	0.0408375	-0.936368	1.38894
Q71F23	98	Centromere protein U	MLF1IP	MLF1IP-98	0.0391485	-0.938412	1.40728
Q7Z6Z7	2889	E3 ubiquitin-protein ligase HUWE1	HUWE1	HUWE1-2889	0.00898643	-0.942539	2.04641
Q9H1A4	377	Anaphase-promoting complex subunit 1	ANAPC1	ANAPC1-377	0.00784726	-0.944286	2.10528
Q5HYI7	311	Metaxin-3	MTX3	MTX3-311	0.0480086	-0.948976	1.31868
P09651	6	Heterogeneous nuclear ribonucleoprotein A1	HNRNPA1	HNRNPA1-6	0.0328698	-0.963851	1.4832
P49023	84	Paxillin	PXN	PXN-84	0.00365853	-0.972337	2.43669
O43493	351	Trans-Golgi network integral membrane protein 2	TGOLN2	TGOLN2-351	0.0402689	-0.974178	1.39503
Q8NFC6	1531	Biorientation of chromosomes in cell division protein 1-like 1	BOD1L1	BOD1L1-1531	0.000110444	-0.980986	3.95686
Q9UIG0	945	Tyrosine-protein kinase BAZ1B	BAZ1B	BAZ1B-945	0.0455107	-0.981661	1.34189
O00499	296	Myc box-dependent-interacting protein 1	BIN1	BIN1-296	0.0383173	-0.984369	1.41661
Q13428	1378	Treacle protein	TCOF1	TCOF1-1378	0.0298955	-0.984997	1.52439
Q5JSZ5	556	Protein PRRC2B	PRRC2B	PRRC2B-556	0.0398148	-0.987389	1.39996
Q9BZ23	189	Pantothenate kinase 2, mitochondrial	PANK2	PANK2-189	0.0305598	-0.988734	1.51485
Q9Y4H2	306	Insulin receptor substrate 2	IRS2	IRS2-306	0.0066804	-0.989717	2.1752
P08651	323	Nuclear factor 1 C-type	NFIC	NFIC-323	0.0202145	-0.990042	1.69434
Q9NR48	22	Histone-lysine N-methyltransferase ASH1L	ASH1L	ASH1L-22	0.0203633	-0.990787	1.69115
Q03252	14	Lamin-B2	LMNB2	LMNB2-14	0.0100386	-0.995391	1.99833
Q9BXF6	395	Rab11 family-interacting protein 5	RAB11FIP5	RAB11FIP5-395	0.0118267	-1.00474	1.92714
Q86W92	794	Liprin-beta-1	PPFIBP1	PPFIBP1-794	0.0119784	-1.00668	1.9216
O00429	616	Dynamin-1-like protein	DNM1L	DNM1L-616	0.0108398	-1.01102	1.96498
Q9H8Y8	433	Golgi reassembly-stacking protein 2	GORASP2	GORASP2-433	0.0262246	-1.01543	1.58129
Q96MY1	130	Uncharacterized protein C20orf112	C20orf112	C20orf112-130	0.0263277	-1.02184	1.57959
Q9UMZ2	720	Synergin gamma	SYNRG	SYNRG-720	0.0247104	-1.03391	1.60712
Q14671	709	Pumilio homolog 1	PUM1	PUM1-709	0.00198015	-1.0363	2.7033
Q96JM3	459	Chromosome alignment-maintaining phosphoprotein 1	CHAMP1	CHAMP1-459	0.0389673	-1.04207	1.4093
Q9UKA4	1100	A-kinase anchor protein 11	AKAP11	AKAP11-1100	0.0185013	-1.04705	1.7328
Q76L83	562	Putative Polycomb group protein ASXL2	ASXL2	ASXL2-562	0.0171991	-1.051	1.76449
Q14157	454	Ubiquitin-associated protein 2-like	UBAP2L	UBAP2L-454	0.00292055	-1.05343	2.53454
Q9HCE3	350	Zinc finger protein 532	ZNF532	ZNF532-350	0.0379223	-1.055	1.42111
P49454	3150	Centromere protein F	CENPF	CENPF-3150	0.00323916	-1.05803	2.48957
Q13112	410	Chromatin assembly factor 1 subunit B	CHAF1B	CHAF1B-410	0.000348337	-1.0588	3.458
Q8WWI1	1493	LIM domain only protein 7	LMO7	LMO7-1493	0.0166877	-1.06857	1.7776
P02545	19	Prelamin-A/C;Lamin-A/C	LMNA	LMNA-19	0.0439502	-1.06918	1.35704
O94916	561	Nuclear factor of activated T-cells 5	NFAT5	NFAT5-561	0.000768967	-1.07306	3.11409
O94880	298	PHD finger protein 14	PHF14	PHF14-298	0.0103584	-1.07311	1.98471
Q8N6S5	80	ADP-ribosylation factor-like protein 6-interacting protein 6	ARL6IP6	ARL6IP6-80	0.0119142	-1.07876	1.92393
Q6VN20	369	Ran-binding protein 10	RANBP10	RANBP10-369	0.00122426	-1.09243	2.91213
Q9UFC0	212	Leucine-rich repeat and WD repeat-containing protein 1	LRWD1	LRWD1-212	0.0219956	-1.09438	1.65766
O60343	666	TBC1 domain family member 4	TBC1D4	TBC1D4-666	0.00560938	-1.09765	2.25109
Q14157	453	Ubiquitin-associated protein 2-like	UBAP2L	UBAP2L-453	0.00552796	-1.10635	2.25743
Q96T58	2493	Msx2-interacting protein	SPEN	SPEN-2493	0.0159822	-1.10654	1.79636
Q8WWM7	594	Ataxin-2-like protein	ATXN2L	ATXN2L-594	0.0109938	-1.11068	1.95885
Q05655	299	Protein kinase C delta type	PRKCD	PRKCD-299	0.00359031	-1.11231	2.44487
P49792;Q7Z3J3;A6NKT7;P0DJD1;P0DJD0	799;800;800;798;790	E3 SUMO-protein ligase RanBP2;Putative peptidyl-prolyl cis-trans isomerase;RanBP2-like and GRIP domain-containing protein 4;RanBP2-like and GRIP domain-containing protein 3;RANBP2-like and GRIP domain-containing protein 2;RANBP2-like and GRIP domain-containing protein 1	RANBP2;RGPD4;RGPD3;RGPD2;RGPD1	RANBP2;RGPD4;RGPD3;RGPD2;RGPD1-799;800;800;798;790	0.000424103	-1.11251	3.37253
Q9C0C4	717	Semaphorin-4C	SEMA4C	SEMA4C-717	0.018306	-1.11742	1.73741
Q12888	1028	Tumor suppressor p53-binding protein 1	TP53BP1	TP53BP1-1028	0.0310874	-1.12404	1.50742
Q96T58	1918	Msx2-interacting protein	SPEN	SPEN-1918	0.0124005	-1.12562	1.90656
Q9C0B5	409	Palmitoyltransferase ZDHHC5	ZDHHC5	ZDHHC5-409	0.0215757	-1.12571	1.66603
Q9P2R6	642	Arginine-glutamic acid dipeptide repeats protein	RERE	RERE-642	0.0213848	-1.13162	1.66989
Q9NR30	71	Nucleolar RNA helicase 2	DDX21	DDX21-71	0.0322032	-1.13388	1.4921
Q9Y5N6	195	Origin recognition complex subunit 6	ORC6	ORC6-195	0.0385607	-1.13689	1.41385
P30305	353	M-phase inducer phosphatase 2	CDC25B	CDC25B-353	0.00769959	-1.13709	2.11353
Q9UN79	386	Transcription factor SOX-13	SOX13	SOX13-386	0.0337728	-1.13948	1.47143
Q9BYK8	338	Peroxisomal proliferator-activated receptor A-interacting complex 285 kDa protein	PRIC285	PRIC285-338	0.0284845	-1.14244	1.54539
Q9NQW6	54	Actin-binding protein anillin	ANLN	ANLN-54	0.0403665	-1.1433	1.39398
Q96HR8	315	H/ACA ribonucleoprotein complex non-core subunit NAF1	NAF1	NAF1-315	0.0210852	-1.14389	1.67602
P48681	746	Nestin	NES	NES-746	0.00840165	-1.14407	2.07564
Q4G0A6	289	Protein FAM188B	FAM188B	FAM188B-289	0.0129854	-1.14664	1.88654
Q8NFC6	3019	Biorientation of chromosomes in cell division protein 1-like 1	BOD1L1	BOD1L1-3019	0.0264379	-1.14794	1.57777
Q9Y2D5	393	A-kinase anchor protein 2	AKAP2	AKAP2-393	0.0198287	-1.15418	1.70271
Q8IWZ3	1679	Ankyrin repeat and KH domain-containing protein 1	ANKHD1	ANKHD1-1679	0.0212311	-1.15635	1.67303
P21359	2543	Neurofibromin;Neurofibromin truncated	NF1	NF1-2543	0.0362436	-1.15821	1.44077
Q9NQS7	312	Inner centromere protein	INCENP	INCENP-312	0.00155158	-1.16459	2.80923
P20700	23	Lamin-B1	LMNB1	LMNB1-23	0.00834095	-1.16835	2.07878
Q9H6F5	47	Coiled-coil domain-containing protein 86	CCDC86	CCDC86-47	0.0100799	-1.17489	1.99654
P06400	373	Retinoblastoma-associated protein	RB1	RB1-373	0.0116076	-1.17775	1.93526
Q9H6Z4	126	Ran-binding protein 3	RANBP3	RANBP3-126	0.0194838	-1.17801	1.71033
P19634	796	Sodium/hydrogen exchanger 1	SLC9A1	SLC9A1-796	0.0155872	-1.17977	1.80723
Q92614	728	Unconventional myosin-XVIIIa	MYO18A	MYO18A-728	0.00067712	-1.18453	3.16933
Q9UKI2	89	Cdc42 effector protein 3	CDC42EP3	CDC42EP3-89	0.0299143	-1.1846	1.52412
P48681	713	Nestin	NES	NES-713	0.0413462	-1.18762	1.38356
P60174	58	Triosephosphate isomerase	TPI1	TPI1-58	0.0248724	-1.20203	1.60428
Q9NWZ5	56	Uridine-cytidine kinase-like 1	UCKL1	UCKL1-56	0.0186545	-1.20224	1.72922
Q63HR2	120	Tensin-like C1 domain-containing phosphatase	TENC1	TENC1-120	0.00633797	-1.20307	2.19805
Q9ULL5	884	Proline-rich protein 12	PRR12	PRR12-884	0.0164427	-1.20707	1.78403
Q96T23	397	Remodeling and spacing factor 1	RSF1	RSF1-397	0.0266339	-1.20995	1.57457
P02545	22	Prelamin-A/C;Lamin-A/C	LMNA	LMNA-22	0.01396	-1.21213	1.85511
Q14694	370	Ubiquitin carboxyl-terminal hydrolase 10	USP10	USP10-370	0.0323054	-1.2191	1.49073
Q96CP2	21	FLYWCH family member 2	FLYWCH2	FLYWCH2-21	0.0306303	-1.21932	1.51385
Q8NFH5	273	Nucleoporin NUP53	NUP35	NUP35-273	0.0143387	-1.21967	1.84349
Q96JM3	416	Chromosome alignment-maintaining phosphoprotein 1	CHAMP1	CHAMP1-416	0.0331309	-1.22499	1.47977
Q6NYC8	368	Phostensin	PPP1R18	PPP1R18-368	0.00479433	-1.22808	2.31927
P57740	86	Nuclear pore complex protein Nup107	NUP107	NUP107-86	0.0497393	-1.22865	1.3033
O60583	480	Cyclin-T2	CCNT2	CCNT2-480	0.0232111	-1.22997	1.6343
Q9ULH7	921	MKL/myocardin-like protein 2	MKL2	MKL2-921	0.00701473	-1.23871	2.15399
Q92597	330	Protein NDRG1	NDRG1	NDRG1-330	0.0207119	-1.24063	1.68378
Q71RC2	722	La-related protein 4	LARP4	LARP4-722	0.0297488	-1.24396	1.52653
P30305	355	M-phase inducer phosphatase 2	CDC25B	CDC25B-355	0.00275484	-1.25105	2.5599
Q2TB10	426	Zinc finger protein 800	ZNF800	ZNF800-426	0.0396748	-1.25172	1.40148
Q9H2Y7	1279	Zinc finger protein 106 homolog	ZFP106	ZFP106-1279	0.00131233	-1.25172	2.88196
Q8IWI9	924	MAX gene-associated protein	MGA	MGA-924	0.00273367	-1.25836	2.56325
Q8WX93	893	Palladin	PALLD	PALLD-893	0.0384454	-1.26135	1.41516
Q9NQG6	59	Mitochondrial dynamic protein MID51	SMCR7L	SMCR7L-59	0.00889149	-1.27982	2.05103
Q9NR30	13	Nucleolar RNA helicase 2	DDX21	DDX21-13	0.0437155	-1.28199	1.35936
Q9UQ35	2692	Serine/arginine repetitive matrix protein 2	SRRM2	SRRM2-2692	0.0191282	-1.28291	1.71833
Q86WB0	395	Nuclear-interacting partner of ALK	ZC3HC1	ZC3HC1-395	0.00193037	-1.29038	2.71436
Q6Y7W6	160	PERQ amino acid-rich with GYF domain-containing protein 2	GIGYF2	GIGYF2-160	0.00445341	-1.29055	2.35131
Q96LD4	588	Tripartite motif-containing protein 47	TRIM47	TRIM47-588	0.0149825	-1.30586	1.82441
Q8NEY1	808	Neuron navigator 1	NAV1	NAV1-808	0.0150881	-1.30596	1.82137
A2RTX5	453	Probable threonine--tRNA ligase 2, cytoplasmic	TARSL2	TARSL2-453	0.0340889	-1.30818	1.46739
Q8N556	265	Actin filament-associated protein 1	AFAP1	AFAP1-265	0.0278925	-1.31361	1.55451
P48681	1442	Nestin	NES	NES-1442	0.0267643	-1.31461	1.57244
Q9Y4H2	365	Insulin receptor substrate 2	IRS2	IRS2-365	0.0145209	-1.32195	1.83801
Q8NDI1	408	EH domain-binding protein 1	EHBP1	EHBP1-408	0.0220342	-1.3229	1.6569
O75427	521	Leucine-rich repeat and calponin homology domain-containing protein 4	LRCH4	LRCH4-521	0.0294581	-1.32354	1.5308
Q8WWM7	684	Ataxin-2-like protein	ATXN2L	ATXN2L-684	0.0452428	-1.32489	1.34445
Q12802	2398	A-kinase anchor protein 13	AKAP13	AKAP13-2398	0.000885046	-1.32614	3.05303
P26358	127	DNA (cytosine-5)-methyltransferase 1	DNMT1	DNMT1-127	0.00286916	-1.32769	2.54224
Q8ND82	80	Zinc finger protein 280C	ZNF280C	ZNF280C-80	0.00265744	-1.32874	2.57554
P14859	448	POU domain, class 2, transcription factor 1	POU2F1	POU2F1-448	0.00580396	-1.32905	2.23628
P46013	1355	Antigen KI-67	MKI67	MKI67-1355	0.0449042	-1.32967	1.34771
Q6NYC8	224	Phostensin	PPP1R18	PPP1R18-224	0.00421878	-1.32989	2.37481
Q9H4L5	265	Oxysterol-binding protein-related protein 3	OSBPL3	OSBPL3-265	0.000876545	-1.33217	3.05723
Q9NYB0	203	Telomeric repeat-binding factor 2-interacting protein 1	TERF2IP	TERF2IP-203	0.00632816	-1.33223	2.19872
Q96JM3	405	Chromosome alignment-maintaining phosphoprotein 1	CHAMP1	CHAMP1-405	0.0194817	-1.33864	1.71037
Q8N2Y8	781	Iporin	RUSC2	RUSC2-781	0.00345263	-1.34492	2.46185
P28749	1041	Retinoblastoma-like protein 1	RBL1	RBL1-1041	0.0118213	-1.34975	1.92734
Q8IXM2	96	Chromatin complexes subunit BAP18	BAP18	BAP18-96	0.00245384	-1.35072	2.61015
P26358	714	DNA (cytosine-5)-methyltransferase 1	DNMT1	DNMT1-714	0.0119979	-1.35789	1.92089
P16949	25	Stathmin	STMN1	STMN1-25	0.041339	-1.36348	1.38364
Q9NVR2	231	Integrator complex subunit 10	INTS10	INTS10-231	0.0415895	-1.3639	1.38102
O15061	1181	Synemin	SYNM	SYNM-1181	0.00478565	-1.36549	2.32006
P53814	729	Smoothelin	SMTN	SMTN-729	0.0102084	-1.37547	1.99104
Q14980	2000	Nuclear mitotic apparatus protein 1	NUMA1	NUMA1-2000	0.00808616	-1.37881	2.09226
Q9P2B7	218	UPF0501 protein KIAA1430	KIAA1430	KIAA1430-218	0.0111759	-1.3805	1.95172
Q8IX90	155	Spindle and kinetochore-associated protein 3	SKA3	SKA3-155	0.0329195	-1.38212	1.48255
Q8TF01	290	Arginine/serine-rich protein PNISR	PNISR	PNISR-290	0.0277364	-1.3822	1.55695
Q5T5P2	1650	Sickle tail protein homolog	SKT	SKT-1650	0.0313624	-1.38428	1.50359
Q8IYH5	113	ZZ-type zinc finger-containing protein 3	ZZZ3	ZZZ3-113	0.00407062	-1.38709	2.39034
P08670	47	Vimentin	VIM	VIM-47	0.000394131	-1.38878	3.40436
Q5SYE7	198	NHS-like protein 1	NHSL1	NHSL1-198	0.0130969	-1.39154	1.88283
P17844	480	Probable ATP-dependent RNA helicase DDX5	DDX5	DDX5-480	0.023149	-1.39468	1.63547
P48681	1445	Nestin	NES	NES-1445	0.0378508	-1.39552	1.42192
O15069	1307	NAC-alpha domain-containing protein 1	NACAD	NACAD-1307	0.00338939	-1.39721	2.46988
P78312	383	Protein FAM193A	FAM193A	FAM193A-383	0.0476162	-1.39902	1.32225
Q13322	104	Growth factor receptor-bound protein 10	GRB10	GRB10-104	0.0417801	-1.41122	1.37903
Q9Y618	956	Nuclear receptor corepressor 2	NCOR2	NCOR2-956	0.0272246	-1.41157	1.56504
P17275	255	Transcription factor jun-B	JUNB	JUNB-255	0.041727	-1.41166	1.37958
Q9NQ55	359	Suppressor of SWI4 1 homolog	PPAN	PPAN-359	0.0390841	-1.41356	1.408
O95677	361	Eyes absent homolog 4	EYA4	EYA4-361	0.012599	-1.41432	1.89966
Q13428	906	Treacle protein	TCOF1	TCOF1-906	0.025844	-1.41918	1.58764
Q9H6R7	468	WD repeat-containing protein C2orf44	C2orf44	C2orf44-468	0.0113787	-1.42264	1.94391
Q9ULU4	547	Protein kinase C-binding protein 1	ZMYND8	ZMYND8-547	0.0105438	-1.42527	1.977
Q96QC0	313	Serine/threonine-protein phosphatase 1 regulatory subunit 10	PPP1R10	PPP1R10-313	0.0292009	-1.43168	1.5346
O95785	983	Protein Wiz	WIZ	WIZ-983	0.00688872	-1.43496	2.16186
P08670	73	Vimentin	VIM	VIM-73	0.0335294	-1.4385	1.47457
Q9Y490	1225	Talin-1	TLN1	TLN1-1225	0.0117422	-1.44537	1.93025
Q14684	732	Ribosomal RNA processing protein 1 homolog B	RRP1B	RRP1B-732	0.00747714	-1.44931	2.12626
Q8WWM7	449	Ataxin-2-like protein	ATXN2L	ATXN2L-449	0.00720984	-1.44949	2.14207
Q9Y2F5	1712	Uncharacterized protein KIAA0947	KIAA0947	KIAA0947-1712	0.0264791	-1.45535	1.5771
O15014	746	Zinc finger protein 609	ZNF609	ZNF609-746	0.00352966	-1.45578	2.45227
Q9UKJ3	1107	G patch domain-containing protein 8	GPATCH8	GPATCH8-1107	0.00463806	-1.45606	2.33366
Q9BQG0	1163	Myb-binding protein 1A	MYBBP1A	MYBBP1A-1163	0.0234352	-1.45783	1.63013
Q92974	122	Rho guanine nucleotide exchange factor 2	ARHGEF2	ARHGEF2-122	0.00172235	-1.46387	2.76388
P52948	1028	Nuclear pore complex protein Nup98-Nup96;Nuclear pore complex protein Nup98;Nuclear pore complex protein Nup96	NUP98	NUP98-1028	0.00619201	-1.465	2.20817
Q5T1R4	1050	Transcription factor HIVEP3	HIVEP3	HIVEP3-1050	0.00195114	-1.46839	2.70971
Q53EZ4	428	Centrosomal protein of 55 kDa	CEP55	CEP55-428	0.00364483	-1.47174	2.43832
P48681	702	Nestin	NES	NES-702	0.0265415	-1.47499	1.57607
Q13428	583	Treacle protein	TCOF1	TCOF1-583	0.00423838	-1.4878	2.3728
O15061	777	Synemin	SYNM	SYNM-777	0.0485335	-1.49227	1.31396
Q13428	381	Treacle protein	TCOF1	TCOF1-381	0.0373185	-1.49481	1.42808
Q8N5J2	103	Protein FAM63A	FAM63A	FAM63A-103	0.0250396	-1.49929	1.60137
P46100	598	Transcriptional regulator ATRX	ATRX	ATRX-598	0.0115567	-1.50662	1.93717
Q8WWN8	1444	Arf-GAP with Rho-GAP domain, ANK repeat and PH domain-containing protein 3	ARAP3	ARAP3-1444	0.0213864	-1.51289	1.66986
Q04727	292	Transducin-like enhancer protein 4	TLE4	TLE4-292	0.0104879	-1.51719	1.97931
O15085	672	Rho guanine nucleotide exchange factor 11	ARHGEF11	ARHGEF11-672	0.0162069	-1.52113	1.7903
Q9NYV6;A6NIE6	44;44	RNA polymerase I-specific transcription initiation factor RRN3;RRN3-like protein 1	RRN3	RRN3-44;44	0.00441513	-1.52247	2.35506
Q5T200	993	Zinc finger CCCH domain-containing protein 13	ZC3H13	ZC3H13-993	0.0278926	-1.52952	1.55451
Q92576	1133	PHD finger protein 3	PHF3	PHF3-1133	0.0102924	-1.532	1.98749
O00515	177	Ladinin-1	LAD1	LAD1-177	0.0241391	-1.53465	1.61728
O15068	620	Guanine nucleotide exchange factor DBS	MCF2L	MCF2L-620	0.0483155	-1.53835	1.31591
O95628	432	CCR4-NOT transcription complex subunit 4	CNOT4	CNOT4-432	0.00908678	-1.53846	2.04159
Q9UKA4	448	A-kinase anchor protein 11	AKAP11	AKAP11-448	0.0257259	-1.53938	1.58963
Q92597	328	Protein NDRG1	NDRG1	NDRG1-328	0.0187147	-1.54331	1.72782
Q9C0C2	691	182 kDa tankyrase-1-binding protein	TNKS1BP1	TNKS1BP1-691	0.00282205	-1.54361	2.54944
Q96S55	75	ATPase WRNIP1	WRNIP1	WRNIP1-75	0.0170577	-1.54589	1.76808
Q9HCE3	314	Zinc finger protein 532	ZNF532	ZNF532-314	0.0363858	-1.55179	1.43907
Q14202	464	Zinc finger MYM-type protein 3	ZMYM3	ZMYM3-464	0.00229006	-1.55812	2.64015
Q13541	65	Eukaryotic translation initiation factor 4E-binding protein 1	EIF4EBP1	EIF4EBP1-65	0.00808671	-1.56129	2.09223
Q86WB0	370	Nuclear-interacting partner of ALK	ZC3HC1	ZC3HC1-370	0.0317994	-1.56154	1.49758
Q9UH99	12	SUN domain-containing protein 2	SUN2	SUN2-12	0.00150354	-1.56217	2.82289
P15559	82	NAD(P)H dehydrogenase [quinone] 1	NQO1	NQO1-82	0.00588569	-1.57385	2.2302
Q8IY63	809	Angiomotin-like protein 1	AMOTL1	AMOTL1-809	0.00253985	-1.57679	2.59519
Q9BUH6	148	Uncharacterized protein C9orf142	C9orf142	C9orf142-148	0.0490686	-1.57686	1.3092
Q86WB0	321	Nuclear-interacting partner of ALK	ZC3HC1	ZC3HC1-321	0.014894	-1.58106	1.82699
Q8NEF9	367	Serum response factor-binding protein 1	SRFBP1	SRFBP1-367	0.0492529	-1.6047	1.30757
Q14684	245	Ribosomal RNA processing protein 1 homolog B	RRP1B	RRP1B-245	0.00319736	-1.60611	2.49521
Q15047	1066	Histone-lysine N-methyltransferase SETDB1	SETDB1	SETDB1-1066	0.0265468	-1.6074	1.57599
Q9Y613	523	FH1/FH2 domain-containing protein 1	FHOD1	FHOD1-523	0.000820629	-1.608	3.08585
Q9UBW7	838	Zinc finger MYM-type protein 2	ZMYM2	ZMYM2-838	0.0143333	-1.61151	1.84365
P50548	526	ETS domain-containing transcription factor ERF	ERF	ERF-526	0.0208146	-1.61495	1.68163
P53667	298	LIM domain kinase 1	LIMK1	LIMK1-298	0.0467118	-1.61708	1.33057
Q9C0C2	1138	182 kDa tankyrase-1-binding protein	TNKS1BP1	TNKS1BP1-1138	0.0133194	-1.6171	1.87552
P02545	12	Prelamin-A/C;Lamin-A/C	LMNA	LMNA-12	0.036992	-1.61853	1.43189
Q14135	52	Transcription cofactor vestigial-like protein 4	VGLL4	VGLL4-52	0.00505665	-1.61985	2.29614
P28749	640	Retinoblastoma-like protein 1	RBL1	RBL1-640	0.00581803	-1.6246	2.23522
Q5THK1	1029	Protein PRR14L	PRR14L	PRR14L-1029	0.00969052	-1.62995	2.01365
Q9UKX7	221	Nuclear pore complex protein Nup50	NUP50	NUP50-221	0.0187882	-1.63321	1.72611
Q6GQQ9	100	OTU domain-containing protein 7B	OTUD7B	OTUD7B-100	0.0490339	-1.63703	1.3095
Q7Z699	238	Sprouty-related, EVH1 domain-containing protein 1	SPRED1	SPRED1-238	0.00730231	-1.63895	2.13654
Q9UQR0	511	Sex comb on midleg-like protein 2	SCML2	SCML2-511	0.00959767	-1.6406	2.01783
Q9NZJ4	4264	Sacsin	SACS	SACS-4264	0.0109304	-1.64542	1.96137
Q13330	576	Metastasis-associated protein MTA1	MTA1	MTA1-576	0.006956	-1.64649	2.15764
Q9ULL8	1059	Protein Shroom4	SHROOM4	SHROOM4-1059	0.000973923	-1.65343	3.01148
O60548	96	Forkhead box protein D2	FOXD2	FOXD2-96	0.0441384	-1.65431	1.35518
Q5UIP0	1688	Telomere-associated protein RIF1	RIF1	RIF1-1688	0.0139187	-1.66217	1.8564
Q8N1I0	1899	Dedicator of cytokinesis protein 4	DOCK4	DOCK4-1899	0.0048714	-1.66366	2.31235
P15923	379	Transcription factor E2-alpha	TCF3	TCF3-379	0.000755654	-1.68008	3.12168
P12270	2155	Nucleoprotein TPR	TPR	TPR-2155	0.0286766	-1.69	1.54247
Q09666	135	Neuroblast differentiation-associated protein AHNAK	AHNAK	AHNAK-135	0.0035301	-1.69381	2.45221
Q56NI9	244	N-acetyltransferase ESCO2	ESCO2	ESCO2-244	0.0401272	-1.69886	1.39656
Q8WYQ5	377	Microprocessor complex subunit DGCR8	DGCR8	DGCR8-377	0.00277236	-1.6995	2.55715
P46087	786	Putative ribosomal RNA methyltransferase NOP2	NOP2	NOP2-786	0.00464281	-1.71535	2.33322
Q9UGU5	497	HMG domain-containing protein 4	HMGXB4	HMGXB4-497	0.0274758	-1.71699	1.56105
Q8NEF9	203	Serum response factor-binding protein 1	SRFBP1	SRFBP1-203	0.0226024	-1.72147	1.64584
Q9Y2H2	940	Phosphatidylinositide phosphatase SAC2	INPP5F	INPP5F-940	0.0133	-1.72232	1.87615
P23588	459	Eukaryotic translation initiation factor 4B	EIF4B	EIF4B-459	0.046463	-1.7252	1.33289
Q96JM3	386	Chromosome alignment-maintaining phosphoprotein 1	CHAMP1	CHAMP1-386	0.0128083	-1.72746	1.89251
P02545	652	Prelamin-A/C;Lamin-A/C	LMNA	LMNA-652	0.00564098	-1.74842	2.24865
P29966	101	Myristoylated alanine-rich C-kinase substrate	MARCKS	MARCKS-101	0.0140126	-1.75085	1.85348
P06493;Q00526;P24941	15;15;15	Cyclin-dependent kinase 1;Cyclin-dependent kinase 3;Cyclin-dependent kinase 2	CDK1;CDK3;CDK2	CDK1;CDK3;CDK2-15;15;15	0.0165128	-1.75237	1.78218
Q14684	458	Ribosomal RNA processing protein 1 homolog B	RRP1B	RRP1B-458	0.0419976	-1.7595	1.37678
Q08752	198	Peptidyl-prolyl cis-trans isomerase D	PPID	PPID-198	0.0125842	-1.76261	1.90017
O75362	662	Zinc finger protein 217	ZNF217	ZNF217-662	0.0171071	-1.764	1.76682
Q96JM2	688	Zinc finger protein 462	ZNF462	ZNF462-688	0.00272069	-1.76973	2.56532
Q9Y426	441	C2 domain-containing protein 2	C2CD2	C2CD2-441	0.0187852	-1.78976	1.72618
Q53EU6	77	Glycerol-3-phosphate acyltransferase 3	AGPAT9	AGPAT9-77	0.0137836	-1.79079	1.86064
Q9BZ67	439	FERM domain-containing protein 8	FRMD8	FRMD8-439	0.00777259	-1.80237	2.10943
Q9C0C2	1666	182 kDa tankyrase-1-binding protein	TNKS1BP1	TNKS1BP1-1666	0.00774379	-1.80392	2.11105
Q96JM3	603	Chromosome alignment-maintaining phosphoprotein 1	CHAMP1	CHAMP1-603	0.0284034	-1.81225	1.54663
Q14186	23	Transcription factor Dp-1	TFDP1	TFDP1-23	0.0131818	-1.81265	1.88003
P35711	109	Transcription factor SOX-5	SOX5	SOX5-109	0.000966179	-1.82196	3.01494
Q9H6F5	58	Coiled-coil domain-containing protein 86	CCDC86	CCDC86-58	0.0169949	-1.83016	1.76968
P19838	907	Nuclear factor NF-kappa-B p105 subunit;Nuclear factor NF-kappa-B p50 subunit	NFKB1	NFKB1-907	0.00363385	-1.84104	2.43963
Q9P2Q2	640	FERM domain-containing protein 4A	FRMD4A	FRMD4A-640	0.0216594	-1.84258	1.66435
Q9UKI2	144	Cdc42 effector protein 3	CDC42EP3	CDC42EP3-144	0.029028	-1.85058	1.53718
Q07002	130	Cyclin-dependent kinase 18	CDK18	CDK18-130	0.00186058	-1.85076	2.73035
Q03188	177	Centromere protein C 1	CENPC1	CENPC1-177	0.011878	-1.85302	1.92526
Q9UFC0	243	Leucine-rich repeat and WD repeat-containing protein 1	LRWD1	LRWD1-243	0.00134043	-1.86227	2.87276
O95251	88	Histone acetyltransferase KAT7	KAT7	KAT7-88	0.00254328	-1.86244	2.59461
Q92890	247	Ubiquitin fusion degradation protein 1 homolog	UFD1L	UFD1L-247	0.00148763	-1.86387	2.8275
O95785	996	Protein Wiz	WIZ	WIZ-996	0.0127378	-1.87606	1.8949
Q5T1R4	1964	Transcription factor HIVEP3	HIVEP3	HIVEP3-1964	0.00237287	-1.88363	2.62473
Q5T1R4	805	Transcription factor HIVEP3	HIVEP3	HIVEP3-805	0.0208787	-1.88634	1.6803
P48681	338	Nestin	NES	NES-338	0.0383373	-1.89672	1.41638
Q86XD5	47	Protein FAM131B	FAM131B	FAM131B-47	0.0200992	-1.89855	1.69682
Q8TC07	70	TBC1 domain family member 15	TBC1D15	TBC1D15-70	0.0124735	-1.8991	1.90401
P27987	43	Inositol-trisphosphate 3-kinase B	ITPKB	ITPKB-43	0.00840873	-1.912	2.07527
Q8WYP5	1283	Protein ELYS	AHCTF1	AHCTF1-1283	0.00576162	-1.9253	2.23946
Q71RC2	583	La-related protein 4	LARP4	LARP4-583	0.00555682	-1.93087	2.25517
P48634	1219	Protein PRRC2A	PRRC2A	PRRC2A-1219	0.00207604	-1.93719	2.68277
P08670	66	Vimentin	VIM	VIM-66	0.0227275	-1.93959	1.64345
Q86UE4	494	Protein LYRIC	MTDH	MTDH-494	0.00814983	-1.9581	2.08885
O60293	352	Zinc finger C3H1 domain-containing protein	ZFC3H1	ZFC3H1-352	0.00295682	-1.96061	2.52917
Q12888	1678	Tumor suppressor p53-binding protein 1	TP53BP1	TP53BP1-1678	0.000159966	-1.96202	3.79597
P48681	680	Nestin	NES	NES-680	0.0165468	-1.96815	1.78129
P23588	445	Eukaryotic translation initiation factor 4B	EIF4B	EIF4B-445	0.029607	-1.97867	1.52861
Q5SYE7	1233	NHS-like protein 1	NHSL1	NHSL1-1233	0.00129242	-1.98222	2.8886
P17706	304	Tyrosine-protein phosphatase non-receptor type 2	PTPN2	PTPN2-304	0.00343835	-1.98862	2.46365
Q56NI9	75	N-acetyltransferase ESCO2	ESCO2	ESCO2-75	0.0239476	-2.0018	1.62074
P78346	251	Ribonuclease P protein subunit p30	RPP30	RPP30-251	0.0282496	-2.00945	1.54899
Q8N5I9	15	Uncharacterized protein C12orf45	C12orf45	C12orf45-15	0.00324007	-2.01012	2.48945
Q16623	14	Syntaxin-1A	STX1A	STX1A-14	0.0142145	-2.03416	1.84727
Q9UJU6	269	Drebrin-like protein	DBNL	DBNL-269	0.0110521	-2.04162	1.95655
P55265	601	Double-stranded RNA-specific adenosine deaminase	ADAR	ADAR-601	0.00418063	-2.0445	2.37876
Q5SYE7	1235	NHS-like protein 1	NHSL1	NHSL1-1235	0.0152316	-2.04458	1.81725
Q9NY27	226	Serine/threonine-protein phosphatase 4 regulatory subunit 2	PPP4R2	PPP4R2-226	0.000725468	-2.04959	3.13938
P35711	439	Transcription factor SOX-5	SOX5	SOX5-439	0.00823026	-2.05949	2.08459
Q13416	226	Origin recognition complex subunit 2	ORC2	ORC2-226	0.00136824	-2.06275	2.86384
Q13017	968	Rho GTPase-activating protein 5	ARHGAP5	ARHGAP5-968	0.00119782	-2.0672	2.92161
O94880	835	PHD finger protein 14	PHF14	PHF14-835	0.0424183	-2.06772	1.37245
Q8TD43	1103	Transient receptor potential cation channel subfamily M member 4	TRPM4	TRPM4-1103	0.0241823	-2.07734	1.6165
Q9UJM3	326	ERBB receptor feedback inhibitor 1	ERRFI1	ERRFI1-326	0.0339161	-2.09497	1.46959
Q9UKI2	100	Cdc42 effector protein 3	CDC42EP3	CDC42EP3-100	0.0050975	-2.10119	2.29264
Q9ULJ3	435	Zinc finger protein 295	ZNF295	ZNF295-435	0.0010271	-2.10861	2.98839
P53814	792	Smoothelin	SMTN	SMTN-792	0.0338867	-2.12507	1.46997
P0CAP2;Q9BZD3	179;179	DNA-directed RNA polymerase II subunit GRINL1A;Putative GRINL1B complex locus protein 2	POLR2M;GCOM2	POLR2M;GCOM2-179;179	0.0409023	-2.12921	1.38825
Q9H501	153	ESF1 homolog	ESF1	ESF1-153	0.0232193	-2.13393	1.63415
Q9Y4H2	560	Insulin receptor substrate 2	IRS2	IRS2-560	0.0110873	-2.18641	1.95517
P57073	327	Transcription factor SOX-8	SOX8	SOX8-327	0.0119075	-2.18935	1.92418
P46087	732	Putative ribosomal RNA methyltransferase NOP2	NOP2	NOP2-732	0.00295941	-2.20109	2.52879
O75044	994	SLIT-ROBO Rho GTPase-activating protein 2	SRGAP2	SRGAP2-994	0.00136754	-2.20118	2.86406
Q9H1E3	181	Nuclear ubiquitous casein and cyclin-dependent kinase substrate 1	NUCKS1	NUCKS1-181	0.0263889	-2.23664	1.57858
P49023	106	Paxillin	PXN	PXN-106	0.0061696	-2.24608	2.20974
Q03188	130	Centromere protein C 1	CENPC1	CENPC1-130	0.000768309	-2.26662	3.11446
Q9UKV3	240	Apoptotic chromatin condensation inducer in the nucleus	ACIN1	ACIN1-240	0.0224693	-2.27246	1.64841
Q99081	559	Transcription factor 12	TCF12	TCF12-559	0.0193053	-2.27357	1.71432
P28749	385	Retinoblastoma-like protein 1	RBL1	RBL1-385	0.00257237	-2.29744	2.58967
Q12888	1648	Tumor suppressor p53-binding protein 1	TP53BP1	TP53BP1-1648	0.00175423	-2.30498	2.75591
P49757;Q9Y6R0	276;305	Protein numb homolog;Numb-like protein	NUMB;NUMBL	NUMB;NUMBL-276;305	0.0184462	-2.3051	1.73409
P06400	855	Retinoblastoma-associated protein	RB1	RB1-855	0.025325	-2.32556	1.59645
Q14573	1832	Inositol 1,4,5-trisphosphate receptor type 3	ITPR3	ITPR3-1832	0.0481194	-2.32708	1.31768
P19338	67	Nucleolin	NCL	NCL-67	0.0011074	-2.32815	2.95569
O94804	952	Serine/threonine-protein kinase 10	STK10	STK10-952	0.00248847	-2.35998	2.60407
Q9ULJ3	411	Zinc finger protein 295	ZNF295	ZNF295-411	0.0113705	-2.36171	1.94422
O96028	115	Probable histone-lysine N-methyltransferase NSD2	WHSC1	WHSC1-115	0.00381371	-2.36322	2.41865
Q05397	910	Focal adhesion kinase 1	PTK2	PTK2-910	0.0377476	-2.38202	1.42311
Q32P44	176	Echinoderm microtubule-associated protein-like 3	EML3	EML3-176	0.00015081	-2.38755	3.82157
Q8WWM7	111	Ataxin-2-like protein	ATXN2L	ATXN2L-111	0.00337308	-2.38949	2.47197
Q92890	299	Ubiquitin fusion degradation protein 1 homolog	UFD1L	UFD1L-299	0.0316349	-2.39739	1.49983
Q9NZJ0	512	Denticleless protein homolog	DTL	DTL-512	0.0101553	-2.40872	1.99331
Q9C004	125	Protein sprouty homolog 4	SPRY4	SPRY4-125	0.0363726	-2.419	1.43923
Q6PL18	1152	ATPase family AAA domain-containing protein 2	ATAD2	ATAD2-1152	0.0153378	-2.43097	1.81424
Q8TER5	419	Rho guanine nucleotide exchange factor 40	ARHGEF40	ARHGEF40-419	0.00380245	-2.45635	2.41994
O60343	588	TBC1 domain family member 4	TBC1D4	TBC1D4-588	0.00394663	-2.467	2.40377
Q8IZA0	1043	Dyslexia-associated protein KIAA0319-like protein	KIAA0319L	KIAA0319L-1043	0.0214286	-2.46833	1.66901
Q04637	1231	Eukaryotic translation initiation factor 4 gamma 1	EIF4G1	EIF4G1-1231	9.75002e-05	-2.46844	4.01099
Q9ULJ3	714	Zinc finger protein 295	ZNF295	ZNF295-714	0.00856622	-2.47073	2.06721
P49327	2204	Fatty acid synthase;[Acyl-carrier-protein] S-acetyltransferase;[Acyl-carrier-protein] S-malonyltransferase;3-oxoacyl-[acyl-carrier-protein] synthase;3-oxoacyl-[acyl-carrier-protein] reductase;3-hydroxypalmitoyl-[acyl-carrier-protein] dehydratase;Enoyl-[acyl-carrier-protein] reductase;Oleoyl-[acyl-carrier-protein] hydrolase	FASN	FASN-2204	0.000813067	-2.52259	3.08987
Q5T5U3	923	Rho GTPase-activating protein 21	ARHGAP21	ARHGAP21-923	0.0159547	-2.53625	1.79711
Q9NSC2	586	Sal-like protein 1	SALL1	SALL1-586	0.00275515	-2.53703	2.55985
Q7Z698	206	Sprouty-related, EVH1 domain-containing protein 2	SPRED2	SPRED2-206	0.00200658	-2.53966	2.69754
Q7Z6Z7	1722	E3 ubiquitin-protein ligase HUWE1	HUWE1	HUWE1-1722	0.00934524	-2.62914	2.02941
O14974	507	Protein phosphatase 1 regulatory subunit 12A	PPP1R12A	PPP1R12A-507	0.000556614	-2.65923	3.25445
P28290	759	Sperm-specific antigen 2	SSFA2	SSFA2-759	0.0107688	-2.66566	1.96783
O00515	38	Ladinin-1	LAD1	LAD1-38	0.0330175	-2.69794	1.48126
Q09161	22	Nuclear cap-binding protein subunit 1	NCBP1	NCBP1-22	0.011896	-2.72052	1.9246
O96020	21	G1/S-specific cyclin-E2	CCNE2	CCNE2-21	0.00260928	-2.74381	2.58348
Q8NC51	392	Plasminogen activator inhibitor 1 RNA-binding protein	SERBP1	SERBP1-392	0.00535426	-2.75036	2.2713
Q9BYG3	223	MKI67 FHA domain-interacting nucleolar phosphoprotein	MKI67IP	MKI67IP-223	0.00259928	-2.85197	2.58515
Q09161	21	Nuclear cap-binding protein subunit 1	NCBP1	NCBP1-21	0.00154596	-2.9774	2.8108
P48960	831	CD97 antigen;CD97 antigen subunit alpha;CD97 antigen subunit beta	CD97	CD97-831	0.000273068	-3.00501	3.56373
Q05D32	28	CTD small phosphatase-like protein 2	CTDSPL2	CTDSPL2-28	0.0146705	-3.01136	1.83355
P07197	620	Neurofilament medium polypeptide	NEFM	NEFM-620	0.0191355	-3.10128	1.71816
O00515	356	Ladinin-1	LAD1	LAD1-356	0.00197502	-3.26054	2.70443
P41162	139	ETS translocation variant 3	ETV3	ETV3-139	0.00738377	-3.71591	2.13172
Q8NDI1	1058	EH domain-binding protein 1	EHBP1	EHBP1-1058	0.0126444	-3.97068	1.8981
P17677;Q92686	41;36	Neuromodulin;Neurogranin;NEUG(55-78)	GAP43;NRGN	GAP43;NRGN-41;36	0.00893659	-4.09839	2.04883

## Sheet: Volcano TAB 3daysVsCTL_2Phospho
Proteins	Positions within proteins	Protein names	Gene names	Gene and position	p-value	Average Ratio 3days/Control_2 Phospho (Log2 scale)	"-Log10 p-value"
Q15746	1779	Myosin light chain kinase, smooth muscle;Myosin light chain kinase, smooth muscle, deglutamylated form	MYLK	MYLK-1779	0.00135227	4.1372	2.86894
Q9UPQ0	215	LIM and calponin homology domains-containing protein 1	LIMCH1	LIMCH1-215	0.0121885	3.11459	1.91405
Q9UPQ0	217	LIM and calponin homology domains-containing protein 1	LIMCH1	LIMCH1-217	0.0121885	3.11459	1.91405
Q13207	657	T-box transcription factor TBX2	TBX2	TBX2-657	0.017691	3.09724	1.75225
Q13207	653	T-box transcription factor TBX2	TBX2	TBX2-653	0.017691	3.09724	1.75225
P50502;Q8IZP2	75;71	Hsc70-interacting protein;Putative protein FAM10A4	ST13;ST13P4	ST13;ST13P4-75;71	0.000998609	2.62391	3.0006
Q09666	5739	Neuroblast differentiation-associated protein AHNAK	AHNAK	AHNAK-5739	0.0186477	2.57441	1.72938
P50502;Q8IZP2	76;72	Hsc70-interacting protein;Putative protein FAM10A4	ST13;ST13P4	ST13;ST13P4-76;72	0.0132846	2.10999	1.87665
Q15149	4613	Plectin	PLEC	PLEC-4613	0.00497435	2.05239	2.30326
Q01082	2328	Spectrin beta chain, brain 1	SPTBN1	SPTBN1-2328	0.030089	1.96648	1.52159
Q09666	5731	Neuroblast differentiation-associated protein AHNAK	AHNAK	AHNAK-5731	0.0377012	1.9497	1.42364
Q01082	2341	Spectrin beta chain, brain 1	SPTBN1	SPTBN1-2341	0.0370902	1.93507	1.43074
Q09666	5851	Neuroblast differentiation-associated protein AHNAK	AHNAK	AHNAK-5851	0.0157376	1.88827	1.80306
Q9C040	424	Tripartite motif-containing protein 2	TRIM2	TRIM2-424	0.0304877	1.86643	1.51588
Q9UEY8	681	Gamma-adducin	ADD3	ADD3-681	0.00208362	1.73626	2.68118
Q9UEY8	677	Gamma-adducin	ADD3	ADD3-677	0.00199494	1.73343	2.70007
Q09666	216	Neuroblast differentiation-associated protein AHNAK	AHNAK	AHNAK-216	0.00301298	1.71895	2.521
Q99569	273	Plakophilin-4	PKP4	PKP4-273	0.00135829	1.57512	2.86701
Q96BY6	1292	Dedicator of cytokinesis protein 10	DOCK10	DOCK10-1292	0.00430826	1.52209	2.3657
Q96BY6	1295	Dedicator of cytokinesis protein 10	DOCK10	DOCK10-1295	0.00430826	1.52209	2.3657
P11137	1649	Microtubule-associated protein 2	MAP2	MAP2-1649	0.00632858	1.49358	2.19869
P50502;Q8IZP2	79;75	Hsc70-interacting protein;Putative protein FAM10A4	ST13;ST13P4	ST13;ST13P4-79;75	0.0312499	1.49003	1.50515
P11137	1653	Microtubule-associated protein 2	MAP2	MAP2-1653	0.00520766	1.46758	2.28336
O60245	1011	Protocadherin-7	PCDH7	PCDH7-1011	0.00169528	1.46095	2.77076
Q99569	281	Plakophilin-4	PKP4	PKP4-281	0.00101096	1.38887	2.99526
Q9H792	568	Pseudopodium-enriched atypical kinase 1	PEAK1	PEAK1-568	0.00590832	1.3856	2.22854
Q9H792	572	Pseudopodium-enriched atypical kinase 1	PEAK1	PEAK1-572	0.00590832	1.3856	2.22854
Q9UEY8	673	Gamma-adducin	ADD3	ADD3-673	0.00716059	1.34018	2.14505
Q86X27	326	Ras-specific guanine nucleotide-releasing factor RalGPS2	RALGPS2	RALGPS2-326	0.00394041	1.31005	2.40446
Q86X27	329	Ras-specific guanine nucleotide-releasing factor RalGPS2	RALGPS2	RALGPS2-329	0.00394041	1.31005	2.40446
P01892;Q09160;P05534;P30447;P10316;P01891	359;359;359;359;359;359	HLA class I histocompatibility antigen, A-2 alpha chain;HLA class I histocompatibility antigen, A-80 alpha chain;HLA class I histocompatibility antigen, A-24 alpha chain;HLA class I histocompatibility antigen, A-23 alpha chain;HLA class I histocompatibility antigen, A-69 alpha chain;HLA class I histocompatibility antigen, A-68 alpha chain	HLA-A;HLA-A;HLA-A;HLA-A;HLA-A;HLA-A	HLA-A;HLA-A;HLA-A;HLA-A;HLA-A;HLA-A-359;359;359;359;359;359	0.0159029	1.26608	1.79852
P01892;Q09160;P05534;P30447;P10316;P01891	356;356;356;356;356;356	HLA class I histocompatibility antigen, A-2 alpha chain;HLA class I histocompatibility antigen, A-80 alpha chain;HLA class I histocompatibility antigen, A-24 alpha chain;HLA class I histocompatibility antigen, A-23 alpha chain;HLA class I histocompatibility antigen, A-69 alpha chain;HLA class I histocompatibility antigen, A-68 alpha chain	HLA-A;HLA-A;HLA-A;HLA-A;HLA-A;HLA-A	HLA-A;HLA-A;HLA-A;HLA-A;HLA-A;HLA-A-356;356;356;356;356;356	0.0186262	1.25542	1.72988
Q09666	5763	Neuroblast differentiation-associated protein AHNAK	AHNAK	AHNAK-5763	0.00768116	1.19843	2.11457
Q9H1E3	202	Nuclear ubiquitous casein and cyclin-dependent kinase substrate 1	NUCKS1	NUCKS1-202	0.0392578	1.17521	1.40607
Q9H1E3	204	Nuclear ubiquitous casein and cyclin-dependent kinase substrate 1	NUCKS1	NUCKS1-204	0.0240499	1.16933	1.61889
Q9UPT8	1275	Zinc finger CCCH domain-containing protein 4	ZC3H4	ZC3H4-1275	0.00596395	1.1447	2.22447
Q9UPT8	1269	Zinc finger CCCH domain-containing protein 4	ZC3H4	ZC3H4-1269	0.00981731	1.11752	2.00801
Q02952	645	A-kinase anchor protein 12	AKAP12	AKAP12-645	0.0368288	1.10375	1.43381
Q5SW79	1132	Centrosomal protein of 170 kDa	CEP170	CEP170-1132	0.0133437	1.01119	1.87472
Q5SW79	1133	Centrosomal protein of 170 kDa	CEP170	CEP170-1133	0.0133437	1.01119	1.87472
Q08174	984	Protocadherin-1	PCDH1	PCDH1-984	0.0372686	0.992817	1.42866
Q08174	973	Protocadherin-1	PCDH1	PCDH1-973	0.0446034	0.974896	1.35063
Q9H1E3	214	Nuclear ubiquitous casein and cyclin-dependent kinase substrate 1	NUCKS1	NUCKS1-214	0.0365189	0.968398	1.43748
P13807	645	Glycogen [starch] synthase, muscle	GYS1	GYS1-645	0.0413831	0.919658	1.38318
Q96NE9	510	FERM domain-containing protein 6	FRMD6	FRMD6-510	0.036365	0.879654	1.43932
Q96NE9	511	FERM domain-containing protein 6	FRMD6	FRMD6-511	0.036365	0.879654	1.43932
Q02952	651	A-kinase anchor protein 12	AKAP12	AKAP12-651	0.0452655	0.858034	1.34423
Q15910	367	Histone-lysine N-methyltransferase EZH2	EZH2	EZH2-367	0.0010397	0.847302	2.98309
Q15910	366	Histone-lysine N-methyltransferase EZH2	EZH2	EZH2-366	0.00559472	0.828794	2.25222
P46100	1992	Transcriptional regulator ATRX	ATRX	ATRX-1992	0.000491985	0.773462	3.30805
P46100	1996	Transcriptional regulator ATRX	ATRX	ATRX-1996	0.00574538	0.770307	2.24068
Q02952	648	A-kinase anchor protein 12	AKAP12	AKAP12-648	0.0335155	0.768671	1.47475
P46821	1779	Microtubule-associated protein 1B;MAP1 light chain LC1	MAP1B	MAP1B-1779	0.0240249	0.753006	1.61934
P48681	315	Nestin	NES	NES-315	0.028877	0.752577	1.53945
P29590	518	Protein PML	PML	PML-518	0.0357179	0.737167	1.44711
P29590	527	Protein PML	PML	PML-527	0.0357179	0.737167	1.44711
P48681	311	Nestin	NES	NES-311	0.023497	0.712464	1.62899
O94875	302	Sorbin and SH3 domain-containing protein 2	SORBS2	SORBS2-302	0.0270429	0.676839	1.56795
P46821	1782	Microtubule-associated protein 1B;MAP1 light chain LC1	MAP1B	MAP1B-1782	0.00827275	0.66951	2.08235
P51116	601	Fragile X mental retardation syndrome-related protein 2	FXR2	FXR2-601	0.0186357	0.59337	1.72965
Q86TB9	184	Protein PAT1 homolog 1	PATL1	PATL1-184	0.0283036	-0.580015	1.54816
Q9ULH1	843	Arf-GAP with SH3 domain, ANK repeat and PH domain-containing protein 1	ASAP1	ASAP1-843	0.00727111	-0.584904	2.1384
Q9UQ35	875	Serine/arginine repetitive matrix protein 2	SRRM2	SRRM2-875	0.00829917	-0.590043	2.08097
Q9UQ35	876	Serine/arginine repetitive matrix protein 2	SRRM2	SRRM2-876	0.00918415	-0.603753	2.03696
Q9UQ35	2694	Serine/arginine repetitive matrix protein 2	SRRM2	SRRM2-2694	0.0489222	-0.623591	1.31049
Q9UQ35	994	Serine/arginine repetitive matrix protein 2	SRRM2	SRRM2-994	0.0385203	-0.624532	1.41431
Q4LE39	790	AT-rich interactive domain-containing protein 4B	ARID4B	ARID4B-790	0.0083648	-0.627657	2.07754
Q96JM3	214	Chromosome alignment-maintaining phosphoprotein 1	CHAMP1	CHAMP1-214	0.0322613	-0.635771	1.49132
Q96JM3	204	Chromosome alignment-maintaining phosphoprotein 1	CHAMP1	CHAMP1-204	0.0322613	-0.635771	1.49132
Q4LE39	793	AT-rich interactive domain-containing protein 4B	ARID4B	ARID4B-793	0.00354125	-0.648402	2.45084
Q9UQ35	983	Serine/arginine repetitive matrix protein 2	SRRM2	SRRM2-983	0.03345	-0.654422	1.4756
Q9UQ35	2692	Serine/arginine repetitive matrix protein 2	SRRM2	SRRM2-2692	0.00982234	-0.65496	2.00779
Q6NUK4	201	Receptor expression-enhancing protein 3	REEP3	REEP3-201	0.0373335	-0.657498	1.4279
O43294	137	Transforming growth factor beta-1-induced transcript 1 protein	TGFB1I1	TGFB1I1-137	0.0499125	-0.668639	1.30179
P46821	1389	Microtubule-associated protein 1B;MAP1 light chain LC1	MAP1B	MAP1B-1389	0.0269334	-0.674122	1.56971
P46821	1378	Microtubule-associated protein 1B;MAP1 light chain LC1	MAP1B	MAP1B-1378	0.0289402	-0.68258	1.5385
P85037	428	Forkhead box protein K1	FOXK1	FOXK1-428	0.0269997	-0.705359	1.56864
Q9Y2W1	248	Thyroid hormone receptor-associated protein 3	THRAP3	THRAP3-248	0.0458701	-0.733971	1.33847
Q01196	14	Runt-related transcription factor 1	RUNX1	RUNX1-14	0.0244222	-0.736349	1.61222
Q01196	21	Runt-related transcription factor 1	RUNX1	RUNX1-21	0.0244222	-0.736349	1.61222
Q6VN20	365	Ran-binding protein 10	RANBP10	RANBP10-365	0.0343266	-0.748157	1.46437
Q6VN20	369	Ran-binding protein 10	RANBP10	RANBP10-369	0.0294393	-0.752648	1.53107
P06400	811	Retinoblastoma-associated protein	RB1	RB1-811	0.00827987	-0.757225	2.08198
O00499	296	Myc box-dependent-interacting protein 1	BIN1	BIN1-296	0.0414597	-0.760578	1.38237
P06400	807	Retinoblastoma-associated protein	RB1	RB1-807	0.00737731	-0.761352	2.1321
O15085	1457	Rho guanine nucleotide exchange factor 11	ARHGEF11	ARHGEF11-1457	0.0129932	-0.809701	1.88628
P04792	82	Heat shock protein beta-1	HSPB1	HSPB1-82	0.0200797	-0.820905	1.69724
Q9Y2W1	243	Thyroid hormone receptor-associated protein 3	THRAP3	THRAP3-243	0.0263456	-0.824648	1.57929
Q08999	413	Retinoblastoma-like protein 2	RBL2	RBL2-413	0.0313089	-0.849276	1.50433
Q08999	417	Retinoblastoma-like protein 2	RBL2	RBL2-417	0.0313089	-0.849276	1.50433
P04792	78	Heat shock protein beta-1	HSPB1	HSPB1-78	0.0186732	-0.855571	1.72878
Q12802	1932	A-kinase anchor protein 13	AKAP13	AKAP13-1932	0.0432601	-0.869834	1.36391
Q12802	1929	A-kinase anchor protein 13	AKAP13	AKAP13-1929	0.0462644	-0.870343	1.33475
P46821	1387	Microtubule-associated protein 1B;MAP1 light chain LC1	MAP1B	MAP1B-1387	0.0294232	-0.891572	1.53131
Q15773	243	Myeloid leukemia factor 2	MLF2	MLF2-243	0.0368974	-0.892455	1.433
O15014	576	Zinc finger protein 609	ZNF609	ZNF609-576	0.0440568	-0.901482	1.35599
Q9UHF7	1085	Zinc finger transcription factor Trps1	TRPS1	TRPS1-1085	0.0192767	-0.902372	1.71497
Q9UHF7	1081	Zinc finger transcription factor Trps1	TRPS1	TRPS1-1081	0.0192767	-0.902372	1.71497
Q7Z2Z1	1430	Treslin	TICRR	TICRR-1430	0.0160817	-0.914176	1.79367
Q7Z2Z1	1433	Treslin	TICRR	TICRR-1433	0.0160817	-0.914176	1.79367
Q99590	796	Protein SCAF11	SCAF11	SCAF11-796	0.0115603	-0.919942	1.93703
Q15773	238	Myeloid leukemia factor 2	MLF2	MLF2-238	0.0269906	-0.931517	1.56879
Q99590	802	Protein SCAF11	SCAF11	SCAF11-802	0.00911918	-0.932618	2.04004
Q08999	639	Retinoblastoma-like protein 2	RBL2	RBL2-639	0.0448734	-0.953318	1.34801
Q08999	642	Retinoblastoma-like protein 2	RBL2	RBL2-642	0.0448734	-0.953318	1.34801
Q9BVC5	189	Ashwin	C2orf49	C2orf49-189	0.0497872	-1.03913	1.30288
Q8IY63	902	Angiomotin-like protein 1	AMOTL1	AMOTL1-902	0.0252102	-1.07644	1.59842
P35269	389	General transcription factor IIF subunit 1	GTF2F1	GTF2F1-389	0.0168839	-1.098	1.77253
Q13017	1176	Rho GTPase-activating protein 5	ARHGAP5	ARHGAP5-1176	0.0131416	-1.09936	1.88135
Q13501	272	Sequestosome-1	SQSTM1	SQSTM1-272	0.0381239	-1.10571	1.4188
Q13017	1173	Rho GTPase-activating protein 5	ARHGAP5	ARHGAP5-1173	0.0127199	-1.10958	1.89552
Q96AY4	2108	Tetratricopeptide repeat protein 28	TTC28	TTC28-2108	0.0311325	-1.10995	1.50679
Q6GYQ0	861	Ral GTPase-activating protein subunit alpha-1	RALGAPA1	RALGAPA1-861	0.00688391	-1.11123	2.16216
P35269	385	General transcription factor IIF subunit 1	GTF2F1	GTF2F1-385	0.0235348	-1.11329	1.62829
Q8IY63	906	Angiomotin-like protein 1	AMOTL1	AMOTL1-906	0.0161003	-1.11752	1.79317
Q92597	330	Protein NDRG1	NDRG1	NDRG1-330	0.0381927	-1.11964	1.41802
P46821	1793	Microtubule-associated protein 1B;MAP1 light chain LC1	MAP1B	MAP1B-1793	0.00241148	-1.127	2.61772
Q6PKG0	785	La-related protein 1	LARP1	LARP1-785	0.00378976	-1.13071	2.42139
Q6PKG0	788	La-related protein 1	LARP1	LARP1-788	0.00378976	-1.13071	2.42139
P46821	1799	Microtubule-associated protein 1B;MAP1 light chain LC1	MAP1B	MAP1B-1799	0.00459916	-1.1349	2.33732
Q96AY4	2104	Tetratricopeptide repeat protein 28	TTC28	TTC28-2104	0.046329	-1.15407	1.33415
Q6GYQ0	860	Ral GTPase-activating protein subunit alpha-1	RALGAPA1	RALGAPA1-860	0.0130329	-1.16966	1.88496
Q8ND56	183	Protein LSM14 homolog A	LSM14A	LSM14A-183	0.0113298	-1.17129	1.94578
Q8ND56	178	Protein LSM14 homolog A	LSM14A	LSM14A-178	0.011486	-1.17349	1.93983
Q96JM3	382	Chromosome alignment-maintaining phosphoprotein 1	CHAMP1	CHAMP1-382	0.00104092	-1.20571	2.98258
Q96JM3	386	Chromosome alignment-maintaining phosphoprotein 1	CHAMP1	CHAMP1-386	0.00104092	-1.20571	2.98258
P49792;Q7Z3J3	2276;1301	E3 SUMO-protein ligase RanBP2;Putative peptidyl-prolyl cis-trans isomerase;RanBP2-like and GRIP domain-containing protein 4	RANBP2;RGPD4	RANBP2;RGPD4-2276;1301	0.0173561	-1.2072	1.76055
P49792;Q7Z3J3	2280;1305	E3 SUMO-protein ligase RanBP2;Putative peptidyl-prolyl cis-trans isomerase;RanBP2-like and GRIP domain-containing protein 4	RANBP2;RGPD4	RANBP2;RGPD4-2280;1305	0.0173561	-1.2072	1.76055
Q13501	269	Sequestosome-1	SQSTM1	SQSTM1-269	0.00708354	-1.26694	2.14975
O75044	994	SLIT-ROBO Rho GTPase-activating protein 2	SRGAP2	SRGAP2-994	0.000241535	-1.28893	3.61702
P46821	1797	Microtubule-associated protein 1B;MAP1 light chain LC1	MAP1B	MAP1B-1797	0.0388746	-1.31838	1.41033
Q04726	286	Transducin-like enhancer protein 3	TLE3	TLE3-286	0.0261705	-1.32203	1.58219
Q9HCD6	1534	Protein TANC2	TANC2	TANC2-1534	0.0466071	-1.32841	1.33155
Q9HCD6	1530	Protein TANC2	TANC2	TANC2-1530	0.0466071	-1.32841	1.33155
Q15652	641	Probable JmjC domain-containing histone demethylation protein 2C	JMJD1C	JMJD1C-641	0.0197061	-1.33969	1.7054
Q14157	609	Ubiquitin-associated protein 2-like	UBAP2L	UBAP2L-609	0.0404267	-1.34598	1.39333
Q14157	605	Ubiquitin-associated protein 2-like	UBAP2L	UBAP2L-605	0.0405273	-1.34677	1.39225
Q9UQR0	499	Sex comb on midleg-like protein 2	SCML2	SCML2-499	0.049538	-1.35894	1.30506
Q9UQR0	511	Sex comb on midleg-like protein 2	SCML2	SCML2-511	0.049538	-1.35894	1.30506
P35711	410	Transcription factor SOX-5	SOX5	SOX5-410	0.00496303	-1.36055	2.30425
P35658	433	Nuclear pore complex protein Nup214	NUP214	NUP214-433	0.00226669	-1.36812	2.64461
P35658	437	Nuclear pore complex protein Nup214	NUP214	NUP214-437	0.000140264	-1.37155	3.85305
P35711	411	Transcription factor SOX-5	SOX5	SOX5-411	0.0284812	-1.37902	1.54544
Q99543	49	DnaJ homolog subfamily C member 2	DNAJC2	DNAJC2-49	0.0260026	-1.40361	1.58498
Q99543	47	DnaJ homolog subfamily C member 2	DNAJC2	DNAJC2-47	0.0260026	-1.40361	1.58498
Q86WB0	335	Nuclear-interacting partner of ALK	ZC3HC1	ZC3HC1-335	0.033133	-1.41177	1.47974
Q9UHR4	257	Brain-specific angiogenesis inhibitor 1-associated protein 2-like protein 1	BAIAP2L1	BAIAP2L1-257	0.0454437	-1.41415	1.34253
P06400	252	Retinoblastoma-associated protein	RB1	RB1-252	0.0283468	-1.42354	1.5475
P06400	249	Retinoblastoma-associated protein	RB1	RB1-249	0.0283468	-1.42354	1.5475
Q9H2Y7	1026	Zinc finger protein 106 homolog	ZFP106	ZFP106-1026	0.0195129	-1.43013	1.70968
Q9UHR4	261	Brain-specific angiogenesis inhibitor 1-associated protein 2-like protein 1	BAIAP2L1	BAIAP2L1-261	0.0399857	-1.4539	1.3981
Q9Y2F5	1891	Uncharacterized protein KIAA0947	KIAA0947	KIAA0947-1891	0.043822	-1.46371	1.35831
Q9H2Y7	1025	Zinc finger protein 106 homolog	ZFP106	ZFP106-1025	0.0148138	-1.47856	1.82933
P35711	408	Transcription factor SOX-5	SOX5	SOX5-408	0.00043153	-1.49098	3.36499
O75362	648	Zinc finger protein 217	ZNF217	ZNF217-648	0.0120852	-1.49766	1.91775
O75362	662	Zinc finger protein 217	ZNF217	ZNF217-662	0.0120852	-1.49766	1.91775
P35711	414	Transcription factor SOX-5	SOX5	SOX5-414	0.0232072	-1.49891	1.63438
P78362	494	SRSF protein kinase 2;SRSF protein kinase 2 N-terminal;SRSF protein kinase 2 C-terminal	SRPK2	SRPK2-494	0.0128489	-1.5372	1.89113
P28482	185	Mitogen-activated protein kinase 1	MAPK1	MAPK1-185	0.0122799	-1.5746	1.9108
Q9H2Y7	1372	Zinc finger protein 106 homolog	ZFP106	ZFP106-1372	0.00166675	-1.57585	2.77813
Q9H2Y7	1370	Zinc finger protein 106 homolog	ZFP106	ZFP106-1370	0.00166675	-1.57585	2.77813
Q02952	286	A-kinase anchor protein 12	AKAP12	AKAP12-286	0.0176823	-1.59938	1.75246
Q9Y2X3	502	Nucleolar protein 58	NOP58	NOP58-502	0.0125763	-1.63895	1.90045
Q9Y2X3	514	Nucleolar protein 58	NOP58	NOP58-514	0.0125763	-1.63895	1.90045
Q9NTI5	1370	Sister chromatid cohesion protein PDS5 homolog B	PDS5B	PDS5B-1370	0.000222545	-1.64735	3.65258
Q13435	309	Splicing factor 3B subunit 2	SF3B2	SF3B2-309	0.03927	-1.67501	1.40594
Q13435	307	Splicing factor 3B subunit 2	SF3B2	SF3B2-307	0.03927	-1.67501	1.40594
Q9NTI5	1358	Sister chromatid cohesion protein PDS5 homolog B	PDS5B	PDS5B-1358	2.95729e-05	-1.68667	4.52911
Q02952	283	A-kinase anchor protein 12	AKAP12	AKAP12-283	0.0095276	-1.69342	2.02102
Q96TA1	692	Niban-like protein 1	FAM129B	FAM129B-692	0.00231171	-1.72982	2.63607
Q96TA1	696	Niban-like protein 1	FAM129B	FAM129B-696	0.00185482	-1.78508	2.7317
Q7Z5K2	221	Wings apart-like protein homolog	WAPAL	WAPAL-221	0.00289258	-1.79668	2.53871
Q7Z5K2	226	Wings apart-like protein homolog	WAPAL	WAPAL-226	0.00351842	-1.80761	2.45365
P06400	823	Retinoblastoma-associated protein	RB1	RB1-823	0.0475335	-1.80825	1.323
P18858	66	DNA ligase 1	LIG1	LIG1-66	0.0052249	-1.86283	2.28192
P18858	76	DNA ligase 1	LIG1	LIG1-76	0.0052249	-1.86283	2.28192
P06400	826	Retinoblastoma-associated protein	RB1	RB1-826	0.0226982	-1.91466	1.64401
P06400	821	Retinoblastoma-associated protein	RB1	RB1-821	0.0170379	-1.95076	1.76858
Q8WUM9	267	Sodium-dependent phosphate transporter 1	SLC20A1	SLC20A1-267	0.0380742	-1.96216	1.41937
P49736	27	DNA replication licensing factor MCM2	MCM2	MCM2-27	0.000368635	-2.00287	3.4334
P49736	26	DNA replication licensing factor MCM2	MCM2	MCM2-26	0.000368635	-2.00287	3.4334
Q5T1R4	2245	Transcription factor HIVEP3	HIVEP3	HIVEP3-2245	0.00347327	-2.01976	2.45926
Q5T1R4	2255	Transcription factor HIVEP3	HIVEP3	HIVEP3-2255	0.00347327	-2.01976	2.45926
Q9NZJ0	516	Denticleless protein homolog	DTL	DTL-516	0.021414	-2.03791	1.6693
P85037	223	Forkhead box protein K1	FOXK1	FOXK1-223	0.030939	-2.05573	1.50949
P85037	213	Forkhead box protein K1	FOXK1	FOXK1-213	0.030939	-2.05573	1.50949
Q8WUM9	265	Sodium-dependent phosphate transporter 1	SLC20A1	SLC20A1-265	0.00849713	-2.10604	2.07073
Q5SRE5	1717	Nucleoporin NUP188 homolog	NUP188	NUP188-1717	0.00612119	-2.12069	2.21316
Q8WUM9	269	Sodium-dependent phosphate transporter 1	SLC20A1	SLC20A1-269	0.00928452	-2.12543	2.03224
Q5SRE5	1709	Nucleoporin NUP188 homolog	NUP188	NUP188-1709	0.00580571	-2.14144	2.23614
O15069	1303	NAC-alpha domain-containing protein 1	NACAD	NACAD-1303	0.00274809	-2.2272	2.56097
O15069	1307	NAC-alpha domain-containing protein 1	NACAD	NACAD-1307	0.00274809	-2.2272	2.56097
Q6Y7W6	30	PERQ amino acid-rich with GYF domain-containing protein 2	GIGYF2	GIGYF2-30	0.00417938	-2.26414	2.37889
Q6Y7W6	26	PERQ amino acid-rich with GYF domain-containing protein 2	GIGYF2	GIGYF2-26	0.00682979	-2.29305	2.16559
Q8IWB9	270	Testis-expressed sequence 2 protein	TEX2	TEX2-270	0.0296704	-2.30916	1.52768
Q9UKV3	243	Apoptotic chromatin condensation inducer in the nucleus	ACIN1	ACIN1-243	0.000940909	-2.32455	3.02645
Q9UKV3	240	Apoptotic chromatin condensation inducer in the nucleus	ACIN1	ACIN1-240	0.000940909	-2.32455	3.02645
P27361	202	Mitogen-activated protein kinase 3	MAPK3	MAPK3-202	0.0204455	-2.3376	1.6894
P27361	204	Mitogen-activated protein kinase 3	MAPK3	MAPK3-204	0.0221303	-2.34938	1.65501
Q9UKI2	100	Cdc42 effector protein 3	CDC42EP3	CDC42EP3-100	0.0213838	-2.59699	1.66992
Q9ULJ3	422	Zinc finger protein 295	ZNF295	ZNF295-422	0.000773462	-2.86114	3.11156
Q9UKI2	89	Cdc42 effector protein 3	CDC42EP3	CDC42EP3-89	0.00509945	-2.95521	2.29248
Q9ULJ3	411	Zinc finger protein 295	ZNF295	ZNF295-411	0.0192056	-3.1914	1.71657
Q9Y4H2	350	Insulin receptor substrate 2	IRS2	IRS2-350	0.000811164	-3.38879	3.09089
Q9Y4H2	346	Insulin receptor substrate 2	IRS2	IRS2-346	0.00148112	-3.42263	2.82941

## Sheet: Volcano TAB 3daysVsCTL_3Phospho
Proteins	Positions within proteins	Protein names	Gene names	Gene and position	p-value	Average Ratio 3days/Control_³3 Phospho (Log2 scale)	"-Log10 p-value"
P49585	315	Choline-phosphate cytidylyltransferase A	PCYT1A	PCYT1A-315	0.0320327	1.8493	1.49441
Q9UEY8	679	Gamma-adducin	ADD3	ADD3-679	0.00234618	1.40574	2.62964
Q9UEY8	677	Gamma-adducin	ADD3	ADD3-677	0.00809781	1.33807	2.09163
Q9UEY8	681	Gamma-adducin	ADD3	ADD3-681	0.00162046	1.26823	2.79036
Q9UEY8	673	Gamma-adducin	ADD3	ADD3-673	0.0105864	1.17221	1.97525
Q01082	2169	Spectrin beta chain, brain 1	SPTBN1	SPTBN1-2169	0.021932	1.00963	1.65892
Q01082	2161	Spectrin beta chain, brain 1	SPTBN1	SPTBN1-2161	0.0307318	0.981609	1.51241
Q01082	2165	Spectrin beta chain, brain 1	SPTBN1	SPTBN1-2165	0.014724	0.922984	1.83197
P48681	311	Nestin	NES	NES-311	0.00124989	0.831364	2.90313
P48681	320	Nestin	NES	NES-320	0.0262004	0.704665	1.58169
P48681	315	Nestin	NES	NES-315	0.0262004	0.704665	1.58169
Q5JTV8	154	Torsin-1A-interacting protein 1	TOR1AIP1	TOR1AIP1-154	0.0397271	-0.872992	1.40091
Q5JTV8	156	Torsin-1A-interacting protein 1	TOR1AIP1	TOR1AIP1-156	0.0397271	-0.872992	1.40091
Q5JTV8	157	Torsin-1A-interacting protein 1	TOR1AIP1	TOR1AIP1-157	0.0397271	-0.872992	1.40091
Q2M2I8	618	AP2-associated protein kinase 1	AAK1	AAK1-618	0.0100728	-1.10838	1.99685
Q2M2I8	620	AP2-associated protein kinase 1	AAK1	AAK1-620	0.0100728	-1.10838	1.99685
Q6PKG0	517	La-related protein 1	LARP1	LARP1-517	0.0357963	-1.26198	1.44616
Q6PKG0	521	La-related protein 1	LARP1	LARP1-521	0.0465532	-1.26541	1.33205
Q6PKG0	526	La-related protein 1	LARP1	LARP1-526	0.0465532	-1.26541	1.33205
Q9H1B7	659	Interferon regulatory factor 2-binding protein-like	IRF2BPL	IRF2BPL-659	0.0249857	-1.45719	1.60231
Q9H1B7	657	Interferon regulatory factor 2-binding protein-like	IRF2BPL	IRF2BPL-657	0.0117022	-1.54268	1.93173
Q9H1B7	662	Interferon regulatory factor 2-binding protein-like	IRF2BPL	IRF2BPL-662	0.0117022	-1.54268	1.93173
Q8TF01	311	Arginine/serine-rich protein PNISR	PNISR	PNISR-311	0.024962	-1.79391	1.60272
Q8TF01	313	Arginine/serine-rich protein PNISR	PNISR	PNISR-313	0.0272623	-1.82878	1.56444
Q8TF01	321	Arginine/serine-rich protein PNISR	PNISR	PNISR-321	0.0272623	-1.82878	1.56444
P62753	235	40S ribosomal protein S6	RPS6	RPS6-235	0.00558924	-2.2468	2.25265

## Sheet: 3daysVs1day TAB 1phospho
Proteins	Positions within proteins	Protein names	Gene names	Gene and position	p-value	Average Ratio 3days/Control versus 1 day/Control_1 Phospho (Log2 scale)	"-Log10 p-value"
Q9UPQ0	217	LIM and calponin homology domains-containing protein 1	LIMCH1	LIMCH1-217	0.00114127	2.40163	2.94261
Q9UPQ0	303	LIM and calponin homology domains-containing protein 1	LIMCH1	LIMCH1-303	0.00122117	2.27859	2.91322
Q13469	236	Nuclear factor of activated T-cells, cytoplasmic 2	NFATC2	NFATC2-236	0.0441648	2.20005	1.35492
P21333	1835	Filamin-A	FLNA	FLNA-1835	0.00208526	2.17249	2.68084
Q9Y2J2	460	Band 4.1-like protein 3	EPB41L3	EPB41L3-460	0.0047186	2.09828	2.32619
P07355;A6NMY6	12;12	Annexin A2;Putative annexin A2-like protein	ANXA2;ANXA2P2	ANXA2;ANXA2P2-12;12	0.000767008	1.98747	3.1152
P26232;P35221	654;655	Catenin alpha-2;Catenin alpha-1	CTNNA2;CTNNA1	CTNNA2;CTNNA1-654;655	0.000144191	1.87194	3.84106
P50502;Q8IZP2	76;72	Hsc70-interacting protein;Putative protein FAM10A4	ST13;ST13P4	ST13;ST13P4-76;72	0.029954	1.8696	1.52354
O75369	1505	Filamin-B	FLNB	FLNB-1505	0.034288	1.86905	1.46486
Q53TN4	284	Cytochrome b reductase 1	CYBRD1	CYBRD1-284	0.00130657	1.75552	2.88387
Q53TN4	285	Cytochrome b reductase 1	CYBRD1	CYBRD1-285	0.0283657	1.75043	1.54721
Q9Y608	328	Leucine-rich repeat flightless-interacting protein 2	LRRFIP2	LRRFIP2-328	0.0314368	1.73856	1.50256
Q9H792	572	Pseudopodium-enriched atypical kinase 1	PEAK1	PEAK1-572	0.0148777	1.72132	1.82746
Q9Y2J2	88	Band 4.1-like protein 3	EPB41L3	EPB41L3-88	0.0351095	1.71676	1.45458
Q09666	5752	Neuroblast differentiation-associated protein AHNAK	AHNAK	AHNAK-5752	1.21882e-05	1.67734	4.91406
Q9UPQ7	774	E3 ubiquitin-protein ligase PDZRN3	PDZRN3	PDZRN3-774	0.0379792	1.67152	1.42045
Q9UI47	637	Catenin alpha-3	CTNNA3	CTNNA3-637	0.00178403	1.66752	2.7486
Q9UEY8	681	Gamma-adducin	ADD3	ADD3-681	0.0245507	1.64977	1.60994
Q9H6X2	362	Anthrax toxin receptor 1	ANTXR1	ANTXR1-362	0.00220644	1.6416	2.65631
P04792	15	Heat shock protein beta-1	HSPB1	HSPB1-15	0.0315039	1.62552	1.50164
Q9H792	1151	Pseudopodium-enriched atypical kinase 1	PEAK1	PEAK1-1151	0.00164214	1.60255	2.78459
O15090	1141	Zinc finger protein 536	ZNF536	ZNF536-1141	0.0224712	1.59055	1.64837
Q13884	219	Beta-1-syntrophin	SNTB1	SNTB1-219	0.00860106	1.58825	2.06545
Q5VZK9	968	Leucine-rich repeat-containing protein 16A	LRRC16A	LRRC16A-968	0.0118897	1.58776	1.92483
Q9UPQ0	973	LIM and calponin homology domains-containing protein 1	LIMCH1	LIMCH1-973	0.0344175	1.58147	1.46322
Q09666	5763	Neuroblast differentiation-associated protein AHNAK	AHNAK	AHNAK-5763	0.0206224	1.57084	1.68566
Q09666	4100	Neuroblast differentiation-associated protein AHNAK	AHNAK	AHNAK-4100	0.00629047	1.5199	2.20132
Q13469	53	Nuclear factor of activated T-cells, cytoplasmic 2	NFATC2	NFATC2-53	0.0219584	1.50416	1.6584
Q01433	190	AMP deaminase 2	AMPD2	AMPD2-190	0.00370586	1.49728	2.43111
O75369	2135	Filamin-B	FLNB	FLNB-2135	0.018587	1.47339	1.73079
Q9C0H9	859	SRC kinase signaling inhibitor 1	SRCIN1	SRCIN1-859	0.000254944	1.45899	3.59355
Q08174	984	Protocadherin-1	PCDH1	PCDH1-984	0.000115352	1.43294	3.93797
Q09666	5110	Neuroblast differentiation-associated protein AHNAK	AHNAK	AHNAK-5110	0.00719724	1.39005	2.14283
Q69YQ0	832	Cytospin-A	SPECC1L	SPECC1L-832	0.0426813	1.37316	1.36976
P23471	2055	Receptor-type tyrosine-protein phosphatase zeta	PTPRZ1	PTPRZ1-2055	0.013361	1.35094	1.87416
Q86X27	329	Ras-specific guanine nucleotide-releasing factor RalGPS2	RALGPS2	RALGPS2-329	0.000342859	1.32783	3.46488
O14974	507	Protein phosphatase 1 regulatory subunit 12A	PPP1R12A	PPP1R12A-507	0.0334869	1.32603	1.47512
P23497	362	Nuclear autoantigen Sp-100	SP100	SP100-362	0.000822557	1.31927	3.08483
Q63ZY3	540	KN motif and ankyrin repeat domain-containing protein 2	KANK2	KANK2-540	0.00313825	1.31916	2.50331
Q9UKI2	89	Cdc42 effector protein 3	CDC42EP3	CDC42EP3-89	0.0485587	1.31246	1.31373
Q5JVS0	108	Intracellular hyaluronan-binding protein 4	HABP4	HABP4-108	0.00257691	1.30749	2.5889
Q09666	135	Neuroblast differentiation-associated protein AHNAK	AHNAK	AHNAK-135	0.00691617	1.30208	2.16013
Q8NFH5	259	Nucleoporin NUP53	NUP35	NUP35-259	0.00285847	1.30204	2.54387
Q9UKE5	707	TRAF2 and NCK-interacting protein kinase	TNIK	TNIK-707	0.0151822	1.28876	1.81867
Q8N3X1	499	Formin-binding protein 4	FNBP4	FNBP4-499	0.00848282	1.28592	2.07146
P48552	807	Nuclear receptor-interacting protein 1	NRIP1	NRIP1-807	0.0140422	1.25912	1.85257
Q96E39	88	RNA binding motif protein, X-linked-like-1;RNA binding motif protein, X-linked-like-1, N-terminally processed	RBMXL1	RBMXL1-88	0.0195656	1.2555	1.70851
Q8TDY2	222	RB1-inducible coiled-coil protein 1	RB1CC1	RB1CC1-222	0.00825566	1.24804	2.08325
Q8N3V7	833	Synaptopodin	SYNPO	SYNPO-833	0.032493	1.24257	1.48821
Q96PY5	171	Formin-like protein 2	FMNL2	FMNL2-171	0.00489185	1.23988	2.31053
O15069	1307	NAC-alpha domain-containing protein 1	NACAD	NACAD-1307	0.00113641	1.23877	2.94446
Q86UE4	298	Protein LYRIC	MTDH	MTDH-298	0.0120807	1.23836	1.91791
Q5JTD0	300	Tight junction-associated protein 1	TJAP1	TJAP1-300	0.0447817	1.23578	1.3489
P02545	636	Prelamin-A/C;Lamin-A/C	LMNA	LMNA-636	0.0268446	1.23534	1.57114
Q06413	222	Myocyte-specific enhancer factor 2C	MEF2C	MEF2C-222	0.0294652	1.23485	1.53069
Q13286	14	Battenin	CLN3	CLN3-14	0.0284058	1.2329	1.54659
Q09666	216	Neuroblast differentiation-associated protein AHNAK	AHNAK	AHNAK-216	0.0434883	1.22597	1.36163
Q6WCQ1	993	Myosin phosphatase Rho-interacting protein	MPRIP	MPRIP-993	0.0209896	1.21238	1.678
Q6WCQ1	619	Myosin phosphatase Rho-interacting protein	MPRIP	MPRIP-619	0.0013749	1.20173	2.86173
Q9H4G0	650	Band 4.1-like protein 1	EPB41L1	EPB41L1-650	0.041364	1.18745	1.38338
Q8N3V7	854	Synaptopodin	SYNPO	SYNPO-854	0.000307519	1.18683	3.51213
Q14934	289	Nuclear factor of activated T-cells, cytoplasmic 4	NFATC4	NFATC4-289	0.0268245	1.18078	1.57147
P29966	101	Myristoylated alanine-rich C-kinase substrate	MARCKS	MARCKS-101	0.00730571	1.17266	2.13634
O43491	499	Band 4.1-like protein 2	EPB41L2	EPB41L2-499	0.00832398	1.15815	2.07967
Q14865	1032	AT-rich interactive domain-containing protein 5B	ARID5B	ARID5B-1032	0.0199012	1.15423	1.70112
Q96IG2	417	F-box/LRR-repeat protein 20	FBXL20	FBXL20-417	0.0429559	1.1457	1.36698
Q63ZY3	375	KN motif and ankyrin repeat domain-containing protein 2	KANK2	KANK2-375	0.0004237	1.12922	3.37294
P35611	358	Alpha-adducin	ADD1	ADD1-358	0.0131541	1.1239	1.88094
Q13286	12	Battenin	CLN3	CLN3-12	0.000714236	1.10834	3.14616
Q9UEY8	677	Gamma-adducin	ADD3	ADD3-677	0.00854246	1.10493	2.06842
Q9UKI2	144	Cdc42 effector protein 3	CDC42EP3	CDC42EP3-144	0.0380394	1.09713	1.41977
Q9P2F8	1549	Signal-induced proliferation-associated 1-like protein 2	SIPA1L2	SIPA1L2-1549	0.00132072	1.09224	2.87919
O43166	1549	Signal-induced proliferation-associated 1-like protein 1	SIPA1L1	SIPA1L1-1549	0.000734596	1.08334	3.13395
P42566	796	Epidermal growth factor receptor substrate 15	EPS15	EPS15-796	0.0049661	1.08162	2.30398
Q9NQW6	485	Actin-binding protein anillin	ANLN	ANLN-485	0.0278428	1.08041	1.55529
Q53EL6	457	Programmed cell death protein 4	PDCD4	PDCD4-457	0.00301207	1.0615	2.52113
Q02952	1760	A-kinase anchor protein 12	AKAP12	AKAP12-1760	0.0319809	1.04862	1.49511
P35611	12	Alpha-adducin	ADD1	ADD1-12	0.00585558	1.02542	2.23243
Q8N3V7	685	Synaptopodin	SYNPO	SYNPO-685	0.0321313	1.02243	1.49307
O00192	642	Armadillo repeat protein deleted in velo-cardio-facial syndrome	ARVCF	ARVCF-642	0.02072	1.01671	1.68361
Q96KR1	1054	Zinc finger RNA-binding protein	ZFR	ZFR-1054	0.0316504	1.01041	1.49962
P23497	157	Nuclear autoantigen Sp-100	SP100	SP100-157	0.0310815	1.00781	1.5075
P10071	445	Transcriptional activator GLI3;Transcriptional repressor GLI3R	GLI3	GLI3-445	0.0319945	0.998936	1.49493
O15061	913	Synemin	SYNM	SYNM-913	0.013393	0.985924	1.87312
Q8IVT5	404	Kinase suppressor of Ras 1	KSR1	KSR1-404	0.0232933	0.985341	1.63277
O15061	1049	Synemin	SYNM	SYNM-1049	0.0265705	0.982647	1.5756
Q9H7F0	817	Probable cation-transporting ATPase 13A3	ATP13A3	ATP13A3-817	0.00507687	0.977232	2.2944
Q8TDZ2	617	Protein-methionine sulfoxide oxidase MICAL1	MICAL1	MICAL1-617	0.00666727	0.961568	2.17605
O15061	1044	Synemin	SYNM	SYNM-1044	0.00955554	0.956728	2.01974
Q9UNE7	23	E3 ubiquitin-protein ligase CHIP	STUB1	STUB1-23	0.0185836	0.951154	1.73087
Q9UKE5	680	TRAF2 and NCK-interacting protein kinase	TNIK	TNIK-680	0.00958596	0.943717	2.01836
Q9H792	587	Pseudopodium-enriched atypical kinase 1	PEAK1	PEAK1-587	0.0186703	0.931851	1.72885
O95490	1430	Latrophilin-2	LPHN2	LPHN2-1430	0.0306359	0.930866	1.51377
Q09666	177	Neuroblast differentiation-associated protein AHNAK	AHNAK	AHNAK-177	0.0139089	0.922995	1.85671
Q02952	645	A-kinase anchor protein 12	AKAP12	AKAP12-645	0.000496995	0.919205	3.30365
Q09666	5841	Neuroblast differentiation-associated protein AHNAK	AHNAK	AHNAK-5841	0.00182864	0.919089	2.73787
Q9P0K7	667	Ankycorbin	RAI14	RAI14-667	0.0448824	0.918949	1.34792
P18206	721	Vinculin	VCL	VCL-721	0.00678014	0.914137	2.16876
Q12873	713	Chromodomain-helicase-DNA-binding protein 3	CHD3	CHD3-713	0.000636889	0.913701	3.19594
O15320	596	Cutaneous T-cell lymphoma-associated antigen 5	CTAGE5	CTAGE5-596	0.0272372	0.909521	1.56484
O95819	631	Mitogen-activated protein kinase kinase kinase kinase 4	MAP4K4	MAP4K4-631	0.0415864	0.904548	1.38105
Q96AQ6	43	Pre-B-cell leukemia transcription factor-interacting protein 1	PBXIP1	PBXIP1-43	0.00119798	0.899595	2.92155
Q13425	110	Beta-2-syntrophin	SNTB2	SNTB2-110	0.00925849	0.890183	2.03346
Q96PY5	1016	Formin-like protein 2	FMNL2	FMNL2-1016	0.00073996	0.887379	3.13079
Q9NZM1	174	Myoferlin	MYOF	MYOF-174	0.0100074	0.883373	1.99968
Q9UDY2	986	Tight junction protein ZO-2	TJP2	TJP2-986	0.0372218	0.878643	1.4292
P24821	72	Tenascin	TNC	TNC-72	0.00913156	0.869765	2.03945
Q9P2F8	1552	Signal-induced proliferation-associated 1-like protein 2	SIPA1L2	SIPA1L2-1552	0.0187899	0.868316	1.72607
O95425	1225	Supervillin	SVIL	SVIL-1225	0.00583519	0.858113	2.23395
Q16666	575	Gamma-interferon-inducible protein 16	IFI16	IFI16-575	0.0200738	0.85676	1.69737
Q8WWI1	706	LIM domain only protein 7	LMO7	LMO7-706	0.0017794	0.846884	2.74973
Q9Y485	918	DmX-like protein 1	DMXL1	DMXL1-918	0.0209401	0.838811	1.67902
Q9C0H5	366	Rho GTPase-activating protein 39	ARHGAP39	ARHGAP39-366	0.00184911	0.82798	2.73304
Q53T59	249	HCLS1-binding protein 3	HS1BP3	HS1BP3-249	0.0106903	0.825762	1.97101
O94885	507	SAM and SH3 domain-containing protein 1	SASH1	SASH1-507	0.00187791	0.81961	2.72633
Q6NUK4	201	Receptor expression-enhancing protein 3	REEP3	REEP3-201	0.0339647	0.807932	1.46897
Q02952	381	A-kinase anchor protein 12	AKAP12	AKAP12-381	0.0168361	0.802055	1.77376
P49792;Q7Z3J3;A6NKT7;P0DJD1;P0DJD0	788;789;789;787;779	E3 SUMO-protein ligase RanBP2;Putative peptidyl-prolyl cis-trans isomerase;RanBP2-like and GRIP domain-containing protein 4;RanBP2-like and GRIP domain-containing protein 3;RANBP2-like and GRIP domain-containing protein 2;RANBP2-like and GRIP domain-containing protein 1	RANBP2;RGPD4;RGPD3;RGPD2;RGPD1	RANBP2;RGPD4;RGPD3;RGPD2;RGPD1-788;789;789;787;779	0.0197809	0.798727	1.70375
O14715;Q99666	788;788	RANBP2-like and GRIP domain-containing protein 8;RANBP2-like and GRIP domain-containing protein 5/6	RGPD8;RGPD5	RGPD8;RGPD5-788;788	0.0197809	0.798727	1.70375
Q13813	1217	Spectrin alpha chain, brain	SPTAN1	SPTAN1-1217	0.0292924	0.793974	1.53324
Q9BTU6	47	Phosphatidylinositol 4-kinase type 2-alpha	PI4K2A	PI4K2A-47	0.0318183	0.790842	1.49732
Q96NE9	525	FERM domain-containing protein 6	FRMD6	FRMD6-525	0.0440893	0.790774	1.35567
Q641Q2;Q9Y4E1	331;331	WASH complex subunit FAM21A;WASH complex subunit FAM21C	FAM21A;FAM21C	FAM21A;FAM21C-331;331	0.0222581	0.785302	1.65251
Q14644	809	Ras GTPase-activating protein 3	RASA3	RASA3-809	0.0169031	0.78114	1.77203
O60245	1011	Protocadherin-7	PCDH7	PCDH7-1011	0.0229218	0.780612	1.63975
Q86SQ0	334	Pleckstrin homology-like domain family B member 2	PHLDB2	PHLDB2-334	0.0069793	0.780066	2.15619
Q9UQ35	1103	Serine/arginine repetitive matrix protein 2	SRRM2	SRRM2-1103	0.000439397	0.773088	3.35714
P05387;P05386	105;104	60S acidic ribosomal protein P2;60S acidic ribosomal protein P1	RPLP2;RPLP1	RPLP2;RPLP1-105;104	0.0201235	0.773053	1.6963
P14921	282	Protein C-ets-1	ETS1	ETS1-282	0.0173069	0.756895	1.76178
P35612	701	Beta-adducin	ADD2	ADD2-701	0.0183666	0.756744	1.73597
Q9P0K7	412	Ankycorbin	RAI14	RAI14-412	0.00177572	0.754032	2.75063
P18206	822	Vinculin	VCL	VCL-822	0.0462878	0.743189	1.33453
P18206	290	Vinculin	VCL	VCL-290	0.0369805	0.740077	1.43203
Q02818	369	Nucleobindin-1	NUCB1	NUCB1-369	0.0088428	0.735497	2.05341
Q8TDB6	202	E3 ubiquitin-protein ligase DTX3L	DTX3L	DTX3L-202	0.0063676	0.728668	2.19602
O60245	989	Protocadherin-7	PCDH7	PCDH7-989	0.0377363	0.706268	1.42324
Q7RTP6	1649	Protein-methionine sulfoxide oxidase MICAL3	MICAL3	MICAL3-1649	0.0227447	0.699773	1.64312
Q641Q2;Q9Y4E1	333;333	WASH complex subunit FAM21A;WASH complex subunit FAM21C	FAM21A;FAM21C	FAM21A;FAM21C-333;333	0.0362553	0.692811	1.44063
Q96LD4	588	Tripartite motif-containing protein 47	TRIM47	TRIM47-588	0.0197764	0.691544	1.70385
Q12789	739	General transcription factor 3C polypeptide 1	GTF3C1	GTF3C1-739	0.00841664	0.688196	2.07486
O60315	705	Zinc finger E-box-binding homeobox 2	ZEB2	ZEB2-705	0.0048522	0.680098	2.31406
Q6NUK4	210	Receptor expression-enhancing protein 3	REEP3	REEP3-210	0.00276092	0.676541	2.55895
Q9NQG7	355	Hermansky-Pudlak syndrome 4 protein	HPS4	HPS4-355	0.0355442	0.675435	1.44923
P84157	128	Matrix-remodeling-associated protein 7	MXRA7	MXRA7-128	0.0447039	0.67295	1.34965
O60293	352	Zinc finger C3H1 domain-containing protein	ZFC3H1	ZFC3H1-352	0.0362904	0.667491	1.44021
Q92614	2043	Unconventional myosin-XVIIIa	MYO18A	MYO18A-2043	0.0423547	0.660669	1.3731
P27816	521	Microtubule-associated protein 4	MAP4	MAP4-521	0.00372475	0.659188	2.4289
Q96S55	75	ATPase WRNIP1	WRNIP1	WRNIP1-75	0.0424323	0.659047	1.3723
Q9Y4G6	1843	Talin-2	TLN2	TLN2-1843	0.00187264	0.658545	2.72755
Q5W0Z9	305	Probable palmitoyltransferase ZDHHC20	ZDHHC20	ZDHHC20-305	0.00453906	0.655084	2.34303
Q9H2J7	675	Sodium-dependent neutral amino acid transporter B(0)AT2	SLC6A15	SLC6A15-675	0.00892986	0.653153	2.04916
Q8WWI1	1516	LIM domain only protein 7	LMO7	LMO7-1516	0.0435696	0.647213	1.36082
Q09666	5731	Neuroblast differentiation-associated protein AHNAK	AHNAK	AHNAK-5731	0.00778883	0.644999	2.10853
O95793	390	Double-stranded RNA-binding protein Staufen homolog 1	STAU1	STAU1-390	0.0279818	0.643723	1.55312
Q03001	3968	Dystonin	DST	DST-3968	0.00512805	0.609073	2.29005
Q9UKI2	100	Cdc42 effector protein 3	CDC42EP3	CDC42EP3-100	0.043678	0.596905	1.35974
P56693	45	Transcription factor SOX-10	SOX10	SOX10-45	0.0171362	0.594119	1.76609
Q92508	1646	Piezo-type mechanosensitive ion channel component 1	PIEZO1	PIEZO1-1646	0.00335374	0.591874	2.47447
Q8TAQ2	347	SWI/SNF complex subunit SMARCC2	SMARCC2	SMARCC2-347	0.0109352	0.586267	1.96117
Q9ULD9	627	Zinc finger protein 608	ZNF608	ZNF608-627	0.0346582	0.585563	1.46019
Q8TDB6	532	E3 ubiquitin-protein ligase DTX3L	DTX3L	DTX3L-532	0.0415108	0.584216	1.38184
Q9UKG1	401	DCC-interacting protein 13-alpha	APPL1	APPL1-401	0.00472148	-0.58084	2.32592
P49736	27	DNA replication licensing factor MCM2	MCM2	MCM2-27	0.0471862	-0.582878	1.32618
P55265	825	Double-stranded RNA-specific adenosine deaminase	ADAR	ADAR-825	0.0106166	-0.587207	1.97401
Q14202	817	Zinc finger MYM-type protein 3	ZMYM3	ZMYM3-817	0.00368246	-0.591197	2.43386
P18887	447	DNA repair protein XRCC1	XRCC1	XRCC1-447	0.0277574	-0.591325	1.55662
O15027	891	Protein transport protein Sec16A	SEC16A	SEC16A-891	0.00771664	-0.592209	2.11257
Q04727	292	Transducin-like enhancer protein 4	TLE4	TLE4-292	0.0300637	-0.593599	1.52196
Q92844	129	TRAF family member-associated NF-kappa-B activator	TANK	TANK-129	0.0378817	-0.594515	1.42157
Q9ULJ3	435	Zinc finger protein 295	ZNF295	ZNF295-435	0.000931737	-0.598261	3.03071
Q15054	307	DNA polymerase delta subunit 3	POLD3	POLD3-307	0.0432802	-0.598915	1.36371
Q96PU5	448	E3 ubiquitin-protein ligase NEDD4-like	NEDD4L	NEDD4L-448	0.0329607	-0.603983	1.482
Q96MH2	76	Protein HEXIM2	HEXIM2	HEXIM2-76	0.000310702	-0.613062	3.50766
Q9BRS2	22	Serine/threonine-protein kinase RIO1	RIOK1	RIOK1-22	0.0200214	-0.621611	1.69851
Q96B97	589	SH3 domain-containing kinase-binding protein 1	SH3KBP1	SH3KBP1-589	0.0465668	-0.623082	1.33192
Q9Y2F5	533	Uncharacterized protein KIAA0947	KIAA0947	KIAA0947-533	0.0102837	-0.629294	1.98785
P52701	137	DNA mismatch repair protein Msh6	MSH6	MSH6-137	0.0333389	-0.635972	1.47705
Q6SPF0	161	Atherin	SAMD1	SAMD1-161	0.00414619	-0.641029	2.38235
Q6IN85	741	Serine/threonine-protein phosphatase 4 regulatory subunit 3A	SMEK1	SMEK1-741	0.00477571	-0.6423	2.32096
Q7Z2W4	378	Zinc finger CCCH-type antiviral protein 1	ZC3HAV1	ZC3HAV1-378	0.0200028	-0.647239	1.69891
P49023	85	Paxillin	PXN	PXN-85	0.0135232	-0.647678	1.86892
Q5JSZ5	388	Protein PRRC2B	PRRC2B	PRRC2B-388	0.00488843	-0.648538	2.31083
Q8NEY1	760	Neuron navigator 1	NAV1	NAV1-760	0.00243015	-0.648783	2.61437
Q14157	467	Ubiquitin-associated protein 2-like	UBAP2L	UBAP2L-467	0.0116546	-0.660715	1.9335
Q8NFH5	308	Nucleoporin NUP53	NUP35	NUP35-308	0.0364147	-0.668419	1.43872
P35711	439	Transcription factor SOX-5	SOX5	SOX5-439	0.0279874	-0.672847	1.55304
Q14678	325	KN motif and ankyrin repeat domain-containing protein 1	KANK1	KANK1-325	0.0232085	-0.674998	1.63435
P08670	299	Vimentin	VIM	VIM-299	0.0349057	-0.682157	1.4571
Q5T1R4	1050	Transcription factor HIVEP3	HIVEP3	HIVEP3-1050	0.0232834	-0.691173	1.63295
Q9H4L5	251	Oxysterol-binding protein-related protein 3	OSBPL3	OSBPL3-251	0.00351	-0.69437	2.45469
Q9UJU6	283	Drebrin-like protein	DBNL	DBNL-283	0.000203427	-0.696375	3.69159
P08670	26	Vimentin	VIM	VIM-26	0.00456602	-0.701699	2.34046
Q9UFC0	212	Leucine-rich repeat and WD repeat-containing protein 1	LRWD1	LRWD1-212	0.0294225	-0.702996	1.53132
P49023	106	Paxillin	PXN	PXN-106	0.0158555	-0.706512	1.79982
Q9Y2H2	940	Phosphatidylinositide phosphatase SAC2	INPP5F	INPP5F-940	0.0249053	-0.706589	1.60371
P49023	84	Paxillin	PXN	PXN-84	0.00991136	-0.70798	2.00387
Q14160	1486	Protein scribble homolog	SCRIB	SCRIB-1486	0.0128246	-0.71108	1.89196
Q9H4L5	304	Oxysterol-binding protein-related protein 3	OSBPL3	OSBPL3-304	0.000266283	-0.711732	3.57466
Q8TAQ2	286	SWI/SNF complex subunit SMARCC2	SMARCC2	SMARCC2-286	0.0434591	-0.716881	1.36192
Q9UBF8	275	Phosphatidylinositol 4-kinase beta	PI4KB	PI4KB-275	0.0376979	-0.717482	1.42368
Q96T88	287	E3 ubiquitin-protein ligase UHRF1	UHRF1	UHRF1-287	0.027994	-0.718906	1.55294
Q6PL18	1243	ATPase family AAA domain-containing protein 2	ATAD2	ATAD2-1243	0.0190654	-0.724035	1.71975
Q8WWI1	1048	LIM domain only protein 7	LMO7	LMO7-1048	0.0158801	-0.725685	1.79915
Q96FJ0	242	AMSH-like protease	STAMBPL1	STAMBPL1-242	0.0134991	-0.738458	1.8697
Q07002	115	Cyclin-dependent kinase 18	CDK18	CDK18-115	0.0359134	-0.742257	1.44474
Q7Z417	572	Nuclear fragile X mental retardation-interacting protein 2	NUFIP2	NUFIP2-572	0.00755887	-0.743334	2.12154
O43493	351	Trans-Golgi network integral membrane protein 2	TGOLN2	TGOLN2-351	0.030896	-0.745579	1.5101
Q6PKG0	774	La-related protein 1	LARP1	LARP1-774	0.0401497	-0.747034	1.39632
P02545	392	Prelamin-A/C;Lamin-A/C	LMNA	LMNA-392	0.0179613	-0.748441	1.74566
Q7Z4H7	552	HAUS augmin-like complex subunit 6	HAUS6	HAUS6-552	0.012298	-0.749191	1.91017
Q15149	149	Plectin	PLEC	PLEC-149	0.00394363	-0.753557	2.4041
Q4LE39	675	AT-rich interactive domain-containing protein 4B	ARID4B	ARID4B-675	0.000962419	-0.75737	3.01664
O00273	315	DNA fragmentation factor subunit alpha	DFFA	DFFA-315	0.000127606	-0.761935	3.89413
P18858	141	DNA ligase 1	LIG1	LIG1-141	0.0298461	-0.763259	1.52511
Q9ULV3	244	Cip1-interacting zinc finger protein	CIZ1	CIZ1-244	0.0333585	-0.766735	1.47679
Q5SYE7	198	NHS-like protein 1	NHSL1	NHSL1-198	0.0140827	-0.769916	1.85131
Q9Y6G9	207	Cytoplasmic dynein 1 light intermediate chain 1	DYNC1LI1	DYNC1LI1-207	0.00308677	-0.77453	2.5105
Q9Y4F1	510	FERM, RhoGEF and pleckstrin domain-containing protein 1	FARP1	FARP1-510	0.00462847	-0.779498	2.33456
P60174	58	Triosephosphate isomerase	TPI1	TPI1-58	0.0424021	-0.780474	1.37261
Q9UHB6	609	LIM domain and actin-binding protein 1	LIMA1	LIMA1-609	0.0010476	-0.781413	2.9798
O75533	488	Splicing factor 3B subunit 1	SF3B1	SF3B1-488	0.00657487	-0.78459	2.18211
Q01130	25	Serine/arginine-rich splicing factor 2	SRSF2	SRSF2-25	0.00515645	-0.785077	2.28765
Q53EZ4	428	Centrosomal protein of 55 kDa	CEP55	CEP55-428	0.00385199	-0.785175	2.41431
Q92598	809	Heat shock protein 105 kDa	HSPH1	HSPH1-809	0.00498797	-0.796356	2.30208
Q96JM3	459	Chromosome alignment-maintaining phosphoprotein 1	CHAMP1	CHAMP1-459	0.0303963	-0.807854	1.51718
Q99618	87	Cell division cycle-associated protein 3	CDCA3	CDCA3-87	0.0485672	-0.814599	1.31366
P16949	38	Stathmin	STMN1	STMN1-38	0.0130431	-0.822116	1.88462
Q8WWM7	594	Ataxin-2-like protein	ATXN2L	ATXN2L-594	0.00960824	-0.822442	2.01736
Q69YH5	710	Cell division cycle-associated protein 2	CDCA2	CDCA2-710	0.0262775	-0.824124	1.58042
Q2M2I8	606	AP2-associated protein kinase 1	AAK1	AAK1-606	0.00230671	-0.832017	2.63701
Q9UPN3;Q96PK2	4521;2956	Microtubule-actin cross-linking factor 1, isoforms 1/2/3/5;Microtubule-actin cross-linking factor 1, isoforms 1/2/3/5	MACF1;MACF1	MACF1;MACF1-4521;2956	0.0425761	-0.834501	1.37083
O95817	289	BAG family molecular chaperone regulator 3	BAG3	BAG3-289	0.000241133	-0.840187	3.61774
Q9UKN8	604	General transcription factor 3C polypeptide 4	GTF3C4	GTF3C4-604	0.0176649	-0.846586	1.75289
Q5T5P2	1650	Sickle tail protein homolog	SKT	SKT-1650	0.0394461	-0.854752	1.404
O43164	309	E3 ubiquitin-protein ligase Praja-2	PJA2	PJA2-309	0.0423735	-0.855722	1.37291
Q13009	231	T-lymphoma invasion and metastasis-inducing protein 1	TIAM1	TIAM1-231	0.00201459	-0.858693	2.69581
Q9H1A4	377	Anaphase-promoting complex subunit 1	ANAPC1	ANAPC1-377	0.033	-0.860182	1.48149
Q13796	1296	Protein Shroom2	SHROOM2	SHROOM2-1296	0.0283087	-0.862848	1.54808
Q6IBW4	284	Condensin-2 complex subunit H2	NCAPH2	NCAPH2-284	0.0368139	-0.878242	1.43399
Q15910	487	Histone-lysine N-methyltransferase EZH2	EZH2	EZH2-487	0.0139361	-0.878342	1.85586
Q6UB99	276	Ankyrin repeat domain-containing protein 11	ANKRD11	ANKRD11-276	0.000853034	-0.880751	3.06903
Q9BXK5	305	Bcl-2-like protein 13	BCL2L13	BCL2L13-305	0.0213496	-0.881365	1.67061
P20700;Q03252	391;385	Lamin-B1;Lamin-B2	LMNB1;LMNB2	LMNB1;LMNB2-391;385	0.00725922	-0.88357	2.13911
Q9H2Y7	1279	Zinc finger protein 106 homolog	ZFP106	ZFP106-1279	0.0430059	-0.904287	1.36647
Q9C0C2	1138	182 kDa tankyrase-1-binding protein	TNKS1BP1	TNKS1BP1-1138	0.0152499	-0.905243	1.81673
Q8NDI1	408	EH domain-binding protein 1	EHBP1	EHBP1-408	0.0101088	-0.908886	1.9953
Q7Z699	238	Sprouty-related, EVH1 domain-containing protein 1	SPRED1	SPRED1-238	0.0495845	-0.911063	1.30465
P56192	825	Methionine--tRNA ligase, cytoplasmic	MARS	MARS-825	0.00207495	-0.913323	2.68299
Q02241	867	Kinesin-like protein KIF23	KIF23	KIF23-867	0.0232919	-0.923737	1.63279
P17706	304	Tyrosine-protein phosphatase non-receptor type 2	PTPN2	PTPN2-304	0.0381523	-0.927594	1.41848
Q9Y2H2	942	Phosphatidylinositide phosphatase SAC2	INPP5F	INPP5F-942	0.012226	-0.931158	1.91272
P26358	127	DNA (cytosine-5)-methyltransferase 1	DNMT1	DNMT1-127	0.0391696	-0.934337	1.40705
P46821	1949	Microtubule-associated protein 1B;MAP1 light chain LC1	MAP1B	MAP1B-1949	0.0232241	-0.939542	1.63406
O75717	383	WD repeat and HMG-box DNA-binding protein 1	WDHD1	WDHD1-383	0.0266542	-0.94652	1.57423
P46821	1932	Microtubule-associated protein 1B;MAP1 light chain LC1	MAP1B	MAP1B-1932	0.0154937	-0.948415	1.80984
Q8NEY1	199	Neuron navigator 1	NAV1	NAV1-199	0.0464204	-0.951948	1.33329
Q13625	576	Apoptosis-stimulating of p53 protein 2	TP53BP2	TP53BP2-576	0.000956404	-0.95508	3.01936
Q9HCE3	350	Zinc finger protein 532	ZNF532	ZNF532-350	0.0119823	-0.955744	1.92146
P52948	1028	Nuclear pore complex protein Nup98-Nup96;Nuclear pore complex protein Nup98;Nuclear pore complex protein Nup96	NUP98	NUP98-1028	0.00549684	-0.967666	2.25989
Q9H910	97	Hematological and neurological expressed 1-like protein	HN1L	HN1L-97	0.00902176	-0.970133	2.04471
P11388	1213	DNA topoisomerase 2-alpha	TOP2A	TOP2A-1213	0.025761	-0.971493	1.58904
Q53HL2	219	Borealin	CDCA8	CDCA8-219	0.0215426	-0.972542	1.6667
Q96PM9	140	Zinc finger protein 385A	ZNF385A	ZNF385A-140	0.0345721	-0.973521	1.46127
P46013	308	Antigen KI-67	MKI67	MKI67-308	0.00961574	-0.975773	2.01702
Q15942	267	Zyxin	ZYX	ZYX-267	0.00972454	-0.976913	2.01213
Q9NQ55	359	Suppressor of SWI4 1 homolog	PPAN	PPAN-359	0.0393519	-0.977829	1.40503
Q13112	410	Chromatin assembly factor 1 subunit B	CHAF1B	CHAF1B-410	0.0354293	-0.979254	1.45064
Q14684	245	Ribosomal RNA processing protein 1 homolog B	RRP1B	RRP1B-245	0.0157081	-0.980616	1.80388
Q3KQU3	125	MAP7 domain-containing protein 1	MAP7D1	MAP7D1-125	0.0209119	-0.985718	1.67961
Q8N5I9	15	Uncharacterized protein C12orf45	C12orf45	C12orf45-15	0.00673761	-0.988813	2.17149
P19838	907	Nuclear factor NF-kappa-B p105 subunit;Nuclear factor NF-kappa-B p50 subunit	NFKB1	NFKB1-907	0.00336278	-0.995968	2.4733
Q9UIG0	1342	Tyrosine-protein kinase BAZ1B	BAZ1B	BAZ1B-1342	0.0449094	-0.996643	1.34766
P35659	51	Protein DEK	DEK	DEK-51	0.0285795	-1.0116	1.54395
P26358	714	DNA (cytosine-5)-methyltransferase 1	DNMT1	DNMT1-714	0.014095	-1.01175	1.85094
Q9Y2H2	1103	Phosphatidylinositide phosphatase SAC2	INPP5F	INPP5F-1103	0.0489973	-1.01255	1.30983
Q9C0C2	1029	182 kDa tankyrase-1-binding protein	TNKS1BP1	TNKS1BP1-1029	0.0114774	-1.01367	1.94015
P35711	109	Transcription factor SOX-5	SOX5	SOX5-109	0.000522109	-1.02902	3.28224
Q16555	509	Dihydropyrimidinase-related protein 2	DPYSL2	DPYSL2-509	0.00287844	-1.03953	2.54084
O95696	128	Bromodomain-containing protein 1	BRD1	BRD1-128	0.000568027	-1.04146	3.24563
P42166	424	Lamina-associated polypeptide 2, isoform alpha;Thymopoietin;Thymopentin	TMPO	TMPO-424	0.0203948	-1.04763	1.69048
Q13428	1378	Treacle protein	TCOF1	TCOF1-1378	0.00646734	-1.05276	2.18927
Q9ULH7	921	MKL/myocardin-like protein 2	MKL2	MKL2-921	0.00975878	-1.06022	2.0106
P46821	2034	Microtubule-associated protein 1B;MAP1 light chain LC1	MAP1B	MAP1B-2034	0.0110519	-1.06992	1.95656
P46821	1282	Microtubule-associated protein 1B;MAP1 light chain LC1	MAP1B	MAP1B-1282	0.0256257	-1.07121	1.59132
Q8N1I0	1899	Dedicator of cytokinesis protein 4	DOCK4	DOCK4-1899	0.00332866	-1.08103	2.47773
Q86U86	1405	Protein polybromo-1	PBRM1	PBRM1-1405	0.0435067	-1.08452	1.36144
Q9H4L5	265	Oxysterol-binding protein-related protein 3	OSBPL3	OSBPL3-265	0.0182909	-1.09213	1.73777
Q4VC44	21	FLYWCH-type zinc finger-containing protein 1	FLYWCH1	FLYWCH1-21	0.00320163	-1.09519	2.49463
P38159;Q8N7X1;O75526;Q96E39	58;58;58;58	RNA-binding motif protein, X chromosome;RNA-binding motif protein, X chromosome, N-terminally processed;RNA-binding motif protein, X-linked-like-3;RNA-binding motif protein, X-linked-like-2;RNA binding motif protein, X-linked-like-1;RNA binding motif protein, X-linked-like-1, N-terminally processed	RBMX;RBMXL3;RBMXL2;RBMXL1	RBMX;RBMXL3;RBMXL2;RBMXL1-58;58;58;58	0.00347896	-1.09694	2.45855
Q8IXM2	36	Chromatin complexes subunit BAP18	BAP18	BAP18-36	0.0196976	-1.0983	1.70559
Q13322	104	Growth factor receptor-bound protein 10	GRB10	GRB10-104	0.0202117	-1.09849	1.6944
Q5SW79	1198	Centrosomal protein of 170 kDa	CEP170	CEP170-1198	0.000486348	-1.09875	3.31305
P04920	170	Anion exchange protein 2	SLC4A2	SLC4A2-170	0.0221602	-1.11095	1.65443
Q9BRL6	26	Serine/arginine-rich splicing factor 8	SRSF8	SRSF8-26	0.00164516	-1.11776	2.78379
P49585;Q9Y5K3	233;233	Choline-phosphate cytidylyltransferase A;Choline-phosphate cytidylyltransferase B	PCYT1A;PCYT1B	PCYT1A;PCYT1B-233;233	0.0109581	-1.12253	1.96026
Q9UPN4	381	5-azacytidine-induced protein 1	AZI1	AZI1-381	5.7977e-05	-1.12321	4.23674
P33991	120	DNA replication licensing factor MCM4	MCM4	MCM4-120	0.0443447	-1.12428	1.35316
Q9NTI5	1283	Sister chromatid cohesion protein PDS5 homolog B	PDS5B	PDS5B-1283	0.00148504	-1.12457	2.82826
Q8NFH5	73	Nucleoporin NUP53	NUP35	NUP35-73	0.0183706	-1.14796	1.73588
Q5UIP0	1688	Telomere-associated protein RIF1	RIF1	RIF1-1688	0.00976986	-1.14951	2.01011
Q14684	458	Ribosomal RNA processing protein 1 homolog B	RRP1B	RRP1B-458	0.0345058	-1.15802	1.46211
Q15149	125	Plectin	PLEC	PLEC-125	0.000399391	-1.16227	3.3986
Q86UE4	308	Protein LYRIC	MTDH	MTDH-308	0.00174964	-1.16625	2.75705
P52732	926	Kinesin-like protein KIF11	KIF11	KIF11-926	0.0270886	-1.16723	1.56721
Q9UNF1	247	Melanoma-associated antigen D2	MAGED2	MAGED2-247	0.0191851	-1.16889	1.71704
P46013	1131	Antigen KI-67	MKI67	MKI67-1131	0.00078364	-1.16937	3.10588
P78347	210	General transcription factor II-I	GTF2I	GTF2I-210	0.000160707	-1.17667	3.79397
P78559	1203	Microtubule-associated protein 1A;MAP1 light chain LC2	MAP1A	MAP1A-1203	0.0442704	-1.19198	1.35389
P53814	729	Smoothelin	SMTN	SMTN-729	0.0160228	-1.20856	1.79526
O60548	96	Forkhead box protein D2	FOXD2	FOXD2-96	0.0288235	-1.20907	1.54025
Q9UMZ2	720	Synergin gamma	SYNRG	SYNRG-720	0.0136486	-1.21273	1.86491
P46821	1965	Microtubule-associated protein 1B;MAP1 light chain LC1	MAP1B	MAP1B-1965	0.000339041	-1.21372	3.46975
O75717	868	WD repeat and HMG-box DNA-binding protein 1	WDHD1	WDHD1-868	0.0267724	-1.22086	1.57231
O15083;Q8IUD2	187;191	ERC protein 2;ELKS/Rab6-interacting/CAST family member 1	ERC2;ERC1	ERC2;ERC1-187;191	0.0184674	-1.22613	1.73359
Q5T1R4	805	Transcription factor HIVEP3	HIVEP3	HIVEP3-805	0.0129516	-1.23235	1.88768
P18858	66	DNA ligase 1	LIG1	LIG1-66	0.000457994	-1.23411	3.33914
P57073	327	Transcription factor SOX-8	SOX8	SOX8-327	0.0225367	-1.23788	1.64711
Q9Y3L3	550	SH3 domain-binding protein 1	SH3BP1	SH3BP1-550	0.00384237	-1.24886	2.4154
O75367	129	Core histone macro-H2A.1	H2AFY	H2AFY-129	0.019349	-1.25625	1.71334
P46100	1527	Transcriptional regulator ATRX	ATRX	ATRX-1527	0.0481604	-1.26605	1.31731
P31948	481	Stress-induced-phosphoprotein 1	STIP1	STIP1-481	0.00768005	-1.27039	2.11464
Q15942	281	Zyxin	ZYX	ZYX-281	0.00484454	-1.27378	2.31475
Q15154	1730	Pericentriolar material 1 protein	PCM1	PCM1-1730	0.0185162	-1.27688	1.73245
Q5T1R4	1964	Transcription factor HIVEP3	HIVEP3	HIVEP3-1964	0.0117379	-1.2794	1.93041
O00515	177	Ladinin-1	LAD1	LAD1-177	0.00771796	-1.2805	2.1125
Q2TB10	426	Zinc finger protein 800	ZNF800	ZNF800-426	0.0129035	-1.28749	1.88929
P40855	147	Peroxisomal biogenesis factor 19	PEX19	PEX19-147	0.00360967	-1.29109	2.44253
P18858	195	DNA ligase 1	LIG1	LIG1-195	0.0311483	-1.29745	1.50657
Q9NYB0	36	Telomeric repeat-binding factor 2-interacting protein 1	TERF2IP	TERF2IP-36	0.00219919	-1.31248	2.65774
Q71RC2	583	La-related protein 4	LARP4	LARP4-583	0.0150038	-1.32426	1.8238
P08670	459	Vimentin	VIM	VIM-459	0.0214624	-1.32525	1.66832
Q8NFQ8	120	Torsin-1A-interacting protein 2	TOR1AIP2	TOR1AIP2-120	0.0164119	-1.32982	1.78484
P49006	22	MARCKS-related protein	MARCKSL1	MARCKSL1-22	0.00102142	-1.33428	2.9908
P46013	859	Antigen KI-67	MKI67	MKI67-859	0.0128821	-1.33583	1.89001
P19338	121	Nucleolin	NCL	NCL-121	0.0188838	-1.33666	1.72391
P08670	56	Vimentin	VIM	VIM-56	0.00968359	-1.34682	2.01396
P02545	628	Prelamin-A/C;Lamin-A/C	LMNA	LMNA-628	0.0330823	-1.35734	1.4804
P48681	905	Nestin	NES	NES-905	0.0271869	-1.36231	1.56564
P18858	183	DNA ligase 1	LIG1	LIG1-183	0.0151413	-1.37432	1.81984
P28290	803	Sperm-specific antigen 2	SSFA2	SSFA2-803	0.0257665	-1.37569	1.58895
P07197	620	Neurofilament medium polypeptide	NEFM	NEFM-620	0.0442535	-1.38144	1.35405
Q08AD1	599	Calmodulin-regulated spectrin-associated protein 2	CAMSAP2	CAMSAP2-599	0.00469385	-1.39102	2.32847
P27816	636	Microtubule-associated protein 4	MAP4	MAP4-636	0.000670392	-1.39242	3.17367
Q9P2E9	615	Ribosome-binding protein 1	RRBP1	RRBP1-615	0.0249025	-1.39286	1.60376
P19338	76	Nucleolin	NCL	NCL-76	0.00692489	-1.40132	2.15959
Q9Y2H0	915	Disks large-associated protein 4	DLGAP4	DLGAP4-915	0.00275589	-1.40357	2.55974
Q8NEY1	808	Neuron navigator 1	NAV1	NAV1-808	0.019047	-1.4067	1.72017
Q9UIG0	330	Tyrosine-protein kinase BAZ1B	BAZ1B	BAZ1B-330	0.0289839	-1.41072	1.53784
O43237	194	Cytoplasmic dynein 1 light intermediate chain 2	DYNC1LI2	DYNC1LI2-194	0.0363869	-1.42063	1.43906
P17096	36	High mobility group protein HMG-I/HMG-Y	HMGA1	HMGA1-36	0.0115433	-1.42697	1.93767
P08670	144	Vimentin	VIM	VIM-144	0.00733178	-1.42942	2.13479
Q9NSC2	586	Sal-like protein 1	SALL1	SALL1-586	0.000861315	-1.43207	3.06484
P46821	1899	Microtubule-associated protein 1B;MAP1 light chain LC1	MAP1B	MAP1B-1899	0.00703222	-1.44806	2.15291
Q32P44	176	Echinoderm microtubule-associated protein-like 3	EML3	EML3-176	0.0100436	-1.45133	1.99811
Q8N3F8	640	MICAL-like protein 1	MICALL1	MICALL1-640	0.0150416	-1.45501	1.8227
P16949	25	Stathmin	STMN1	STMN1-25	0.0260977	-1.45991	1.5834
Q9NR30	89	Nucleolar RNA helicase 2	DDX21	DDX21-89	0.00893603	-1.46736	2.04886
Q53EU6	77	Glycerol-3-phosphate acyltransferase 3	AGPAT9	AGPAT9-77	0.00236198	-1.52139	2.62672
P29692	133	Elongation factor 1-delta	EEF1D	EEF1D-133	0.0135224	-1.55896	1.86895
Q9H2P0	98	Activity-dependent neuroprotector homeobox protein	ADNP	ADNP-98	0.0118883	-1.58082	1.92488
P22532;P35325	60;60	Small proline-rich protein 2D;Small proline-rich protein 2B	SPRR2D;SPRR2B	SPRR2D;SPRR2B-60;60	0.00544623	-1.61286	2.2639
P19338	563	Nucleolin	NCL	NCL-563	0.000288816	-1.62616	3.53938
Q12802	983	A-kinase anchor protein 13	AKAP13	AKAP13-983	0.000543334	-1.64255	3.26493
Q9C0C2	1652	182 kDa tankyrase-1-binding protein	TNKS1BP1	TNKS1BP1-1652	0.0223223	-1.65557	1.65126
P23588	459	Eukaryotic translation initiation factor 4B	EIF4B	EIF4B-459	0.024093	-1.67079	1.61811
Q15154	159	Pericentriolar material 1 protein	PCM1	PCM1-159	0.000326474	-1.67168	3.48615
P28290	591	Sperm-specific antigen 2	SSFA2	SSFA2-591	0.00241321	-1.67282	2.6174
P08670	66	Vimentin	VIM	VIM-66	0.0103406	-1.67422	1.98546
Q9NS87	568	Kinesin-like protein KIF15	KIF15	KIF15-568	0.0162426	-1.69838	1.78934
Q07343	290	cAMP-specific 3',5'-cyclic phosphodiesterase 4B	PDE4B	PDE4B-290	0.00554836	-1.71933	2.25584
Q12888	1618	Tumor suppressor p53-binding protein 1	TP53BP1	TP53BP1-1618	0.0282073	-1.72947	1.54964
P28290	759	Sperm-specific antigen 2	SSFA2	SSFA2-759	0.00346737	-1.73578	2.46
P49757;Q9Y6R0	276;305	Protein numb homolog;Numb-like protein	NUMB;NUMBL	NUMB;NUMBL-276;305	0.0199699	-1.7599	1.69962
Q6ZSR9	93	Uncharacterized protein FLJ45252		-93	0.000550918	-1.78271	3.25891
P46821	614	Microtubule-associated protein 1B;MAP1 light chain LC1	MAP1B	MAP1B-614	0.0115356	-1.82181	1.93796
Q15942	169	Zyxin	ZYX	ZYX-169	0.00032586	-1.92058	3.48697
O00515	123	Ladinin-1	LAD1	LAD1-123	0.0376012	-1.93299	1.4248
P48681	325	Nestin	NES	NES-325	0.00303837	-2.06452	2.51736
O95817	406	BAG family molecular chaperone regulator 3	BAG3	BAG3-406	2.5374e-05	-2.08851	4.59561
P48681	311	Nestin	NES	NES-311	0.000435487	-2.12441	3.36102
P17677;Q92686	41;36	Neuromodulin;Neurogranin;NEUG(55-78)	GAP43;NRGN	GAP43;NRGN-41;36	0.0039501	-3.25506	2.40339

[truncated: 2 more sheets: 3daysVs1day TAB 2phospho, 3daysVs1day TAB 3phospho]
