# Supplementary material for: ROCK1 is a potential combinatorial drug target for BRAF mutant melanoma
Source: Mol Syst Biol. 2014 Dec 23;10(12):772. doi: 10.15252/msb.20145450 (PMC4300494; doi:10.15252/msb.20145450)
Supplement: Supplementary file 6 [file msb0010-0772-sd6.xlsx]

## Sheet: TAB 1day vs CTL WP
Majority protein IDs	Protein names	Gene names	Proteins	p-value	Average Ratio 1day/Control (Log2 scale)	"-Log10 p-value"	GO_Panther
Q15746	Myosin light chain kinase, smooth muscle;Myosin light chain kinase, smooth muscle, deglutamylated form	MYLK	1	0.0109873	1.29654	1.95911	kinase
Q9UJU5	Forkhead box protein D3	FOXD3	11	0.0194944	1.14483	1.71009	transcription factor
Q95460	Major histocompatibility complex class I-related gene protein	MR1	1	0.0388078	1.11843	1.41108	receptor
Q9Y5P4	Collagen type IV alpha-3-binding protein	COL4A3BP	1	0.00109377	1.11223	2.96107	kinase
Q68CZ2	Tensin-3	TNS3	2	0.0118687	0.996798	1.9256	phosphatase
P52630	Signal transducer and activator of transcription 2	STAT2	1	0.022899	0.980756	1.64018	transcription factor
P10586	Receptor-type tyrosine-protein phosphatase F	PTPRF	1	0.00380575	0.820921	2.41956	phosphatase; receptor
P07942	Laminin subunit beta-1	LAMB1	1	0.0120848	0.783191	1.91776	receptor
P50895	Basal cell adhesion molecule	BCAM	1	0.0416132	0.775346	1.38077	receptor
P21860	Receptor tyrosine-protein kinase erbB-3	ERBB3	1	0.0163714	0.761286	1.78591	kinase; receptor
P11047	Laminin subunit gamma-1	LAMC1	2	0.0188556	0.646715	1.72456	receptor
P08069	Insulin-like growth factor 1 receptor;Insulin-like growth factor 1 receptor alpha chain;Insulin-like growth factor 1 receptor beta chain	IGF1R	1	0.020498	-0.581454	1.68829	kinase; receptor
Q9BYG3	MKI67 FHA domain-interacting nucleolar phosphoprotein	MKI67IP	1	0.00395846	-0.609897	2.40247	transcription factor
P58215	Lysyl oxidase homolog 3	LOXL3	1	0.00811017	-0.71626	2.09097	receptor
P52789	Hexokinase-2	HK2	1	0.015383	-0.775786	1.81296	kinase
Q9ULJ3	Zinc finger protein 295	ZNF295	1	0.00498562	-0.883245	2.30228	transcription factor
Q96BS2	Tescalcin	TESC	1	0.030174	-1.03572	1.52037	kinase; phosphatase
Q9BZX2	Uridine-cytidine kinase 2	UCK2	1	0.0382813	-1.04984	1.41701	kinase
Q9C004	Protein sprouty homolog 4	SPRY4	1	0.00322372	-1.7657	2.49164	transcription factor
Q9NSC2	Sal-like protein 1	SALL1	1	0.00308911	-1.85784	2.51017	transcription factor
Q9ULX9	Transcription factor MafF	MAFF	1	0.021002	-2.07282	1.67774	transcription factor

## Sheet: TAB 3days vs CTL WP
Majority protein IDs	Protein names	Gene names	Proteins	p-value	Average Ratio 3days/Control (Log2 scale)	"-Log10 p-value"	GO_Panther
O00339	Matrilin-2	MATN2	1	0.0415534	3.63344	1.38139	receptor
P50895	Basal cell adhesion molecule	BCAM	1	0.00530135	2.82448	2.27561	receptor
Q08431	Lactadherin;Lactadherin short form;Medin	MFGE8	1	0.0211801	2.57062	1.67407	receptor
P55290	Cadherin-13	CDH13	1	0.0268217	2.16605	1.57151	receptor
O15230	Laminin subunit alpha-5	LAMA5	1	0.0135301	2.11371	1.8687	receptor
P02462	Collagen alpha-1(IV) chain;Arresten	COL4A1	1	0.00342183	2.05373	2.46574	receptor
P10586	Receptor-type tyrosine-protein phosphatase F	PTPRF	1	0.0273698	1.9682	1.56273	phosphatase; receptor
P98160	Basement membrane-specific heparan sulfate proteoglycan core protein;Endorepellin;LG3 peptide	HSPG2	1	0.0063123	1.88229	2.19981	receptor
P16112	Aggrecan core protein;Aggrecan core protein 2	ACAN	1	0.0272784	1.73821	1.56418	receptor
Q14118	Dystroglycan;Alpha-dystroglycan;Beta-dystroglycan	DAG1	1	0.00108753	1.71544	2.96356	receptor
Q15746	Myosin light chain kinase, smooth muscle;Myosin light chain kinase, smooth muscle, deglutamylated form	MYLK	1	0.00264356	1.7004	2.57781	kinase
P39060	Collagen alpha-1(XVIII) chain;Endostatin	COL18A1	1	0.00395954	1.67022	2.40236	receptor
Q95460	Major histocompatibility complex class I-related gene protein	MR1	1	0.0135354	1.64187	1.86853	receptor
P23471	Receptor-type tyrosine-protein phosphatase zeta	PTPRZ1	1	0.0282596	1.54539	1.54883	phosphatase; receptor
Q5KU26	Collectin-12	COLEC12	1	0.0432899	1.51244	1.36361	receptor
P18084	Integrin beta-5	ITGB5	1	0.00574253	1.47223	2.2409	receptor
P08572	Collagen alpha-2(IV) chain;Canstatin	COL4A2	1	0.0126959	1.46054	1.89634	receptor
O60245	Protocadherin-7	PCDH7	1	0.0398984	1.41108	1.39904	receptor
Q68CZ2	Tensin-3	TNS3	2	0.0185141	1.36512	1.7325	phosphatase
Q07954	Prolow-density lipoprotein receptor-related protein 1;Low-density lipoprotein receptor-related protein 1 85 kDa subunit;Low-density lipoprotein receptor-related protein 1 515 kDa subunit;Low-density lipoprotein receptor-related protein 1 intracellular domain	LRP1	1	0.0443052	1.28207	1.35355	receptor
P07942	Laminin subunit beta-1	LAMB1	1	0.0218808	1.28124	1.65994	receptor
Q9UJU5	Forkhead box protein D3	FOXD3	11	0.00750906	1.25715	2.12441	transcription factor
P11047	Laminin subunit gamma-1	LAMC1	2	0.004041	1.25429	2.39351	receptor
P21926	CD9 antigen	CD9	1	0.00832307	1.23667	2.07972	receptor
P03989	HLA class I histocompatibility antigen, B-27 alpha chain	HLA-B	1	0.0362115	1.19998	1.44115	receptor
O00151	PDZ and LIM domain protein 1	PDLIM1	1	0.0108561	1.15948	1.96433	transcription factor
O43301	Heat shock 70 kDa protein 12A	HSPA12A	2	0.0397635	1.15581	1.40052	kinase
Q08380	Galectin-3-binding protein	LGALS3BP	1	0.0119009	1.15262	1.92442	receptor
Q6NZI2	Polymerase I and transcript release factor	PTRF	1	0.0128621	1.14581	1.89069	transcription factor
P30508;Q29960;Q29963;Q07000;P30505;Q29865;P30504;Q9TNN7	HLA class I histocompatibility antigen, Cw-12 alpha chain;HLA class I histocompatibility antigen, Cw-16 alpha chain;HLA class I histocompatibility antigen, Cw-6 alpha chain;HLA class I histocompatibility antigen, Cw-15 alpha chain;HLA class I histocompatibility antigen, Cw-8 alpha chain;HLA class I histocompatibility antigen, Cw-18 alpha chain;HLA class I histocompatibility antigen, Cw-4 alpha ch…	HLA-C	8	0.0436242	1.14058	1.36027	receptor
O60462	Neuropilin-2	NRP2	1	0.0467316	1.11934	1.33039	receptor
Q9NYL2	Mitogen-activated protein kinase kinase kinase MLT	MLTK	1	0.0433037	1.10925	1.36348	kinase; receptor
P78357	Contactin-associated protein 1	CNTNAP1	1	0.0277575	1.10592	1.55662	receptor
P01892	HLA class I histocompatibility antigen, A-2 alpha chain	HLA-A	6	0.00345247	1.10396	2.46187	receptor
Q96ME7	Zinc finger protein 512	ZNF512	1	0.0150048	1.06672	1.82377	transcription factor
P05534;P30447	HLA class I histocompatibility antigen, A-24 alpha chain;HLA class I histocompatibility antigen, A-23 alpha chain	HLA-A	3	0.0296083	1.06152	1.52859	receptor
P17813	Endoglin	ENG	1	0.0326812	1.03476	1.4857	receptor
O75695	Protein XRP2	RP2	1	0.00475377	1.00401	2.32296	kinase
Q96RT1	Protein LAP2	ERBB2IP	2	0.0104618	0.969848	1.98039	receptor
P05556	Integrin beta-1	ITGB1	1	0.0108655	0.962537	1.96395	receptor
Q04721	Neurogenic locus notch homolog protein 2;Notch 2 extracellular truncation;Notch 2 intracellular domain	NOTCH2	1	0.0268534	0.950767	1.571	receptor
Q92673	Sortilin-related receptor	SORL1	1	0.0121419	0.941983	1.91571	receptor
P14543	Nidogen-1	NID1	2	0.0158632	0.938976	1.79961	receptor
Q9NZU0	Leucine-rich repeat transmembrane protein FLRT3	FLRT3	2	0.00484748	0.875989	2.31448	receptor
P30499	HLA class I histocompatibility antigen, Cw-1 alpha chain	HLA-C	1	0.0138228	0.867844	1.8594	receptor
P19022	Cadherin-2	CDH2	1	0.0148119	0.866367	1.82939	receptor
O00264	Membrane-associated progesterone receptor component 1	PGRMC1	1	0.0400362	0.855538	1.39755	receptor
O95819	Mitogen-activated protein kinase kinase kinase kinase 4	MAP4K4	1	0.0460919	0.838266	1.33638	kinase
O15031	Plexin-B2	PLXNB2	2	0.0155017	0.838159	1.80962	kinase; receptor
P48509	CD151 antigen	CD151	1	0.00806372	0.827385	2.09346	receptor
Q96PU8	Protein quaking	QKI	1	0.0192947	0.801241	1.71456	transcription factor
Q9P0J1	[Pyruvate dehydrogenase [acetyl-transferring]]-phosphatase 1, mitochondrial	PDP1	1	0.036652	0.799198	1.4359	phosphatase
Q08174	Protocadherin-1	PCDH1	2	0.000431456	0.77616	3.36506	receptor
Q9Y608	Leucine-rich repeat flightless-interacting protein 2	LRRFIP2	1	0.00365621	0.743242	2.43697	transcription factor
Q13308	Inactive tyrosine-protein kinase 7	PTK7	1	0.0340286	0.695341	1.46816	kinase; receptor
P17252	Protein kinase C alpha type	PRKCA	2	0.0282798	0.668361	1.54852	kinase
P16070	CD44 antigen	CD44	1	0.00255003	0.667362	2.59345	receptor
O00746	Nucleoside diphosphate kinase, mitochondrial	NME4	1	0.0454654	0.665271	1.34232	kinase
P12931	Proto-oncogene tyrosine-protein kinase Src	SRC	3	0.0425809	0.662965	1.37079	kinase
Q96QT4	Transient receptor potential cation channel subfamily M member 7	TRPM7	2	0.0414229	0.648772	1.38276	receptor
P38606	V-type proton ATPase catalytic subunit A	ATP6V1A	1	0.0341863	0.590913	1.46615	receptor
O15372	Eukaryotic translation initiation factor 3 subunit H	EIF3H	1	0.00618989	-0.60219	2.20832	transcription factor
O15355	Protein phosphatase 1G	PPM1G	1	0.0100508	-0.663092	1.9978	phosphatase
P35269	General transcription factor IIF subunit 1	GTF2F1	1	0.0395802	-0.713789	1.40252	transcription factor
Q9BWU0	Kanadaptin	SLC4A1AP	1	0.00151775	-0.717374	2.8188	transcription factor
Q8TD43	Transient receptor potential cation channel subfamily M member 4	TRPM4	1	0.0362029	-0.763032	1.44126	receptor
Q06203	Amidophosphoribosyltransferase	PPAT	1	0.049041	-0.764501	1.30944	phosphatase
P52789	Hexokinase-2	HK2	1	0.0187733	-0.775705	1.72646	kinase
Q9Y2H2	Phosphatidylinositide phosphatase SAC2	INPP5F	1	0.0148743	-0.923295	1.82756	phosphatase
Q96JB6	Lysyl oxidase homolog 4	LOXL4	1	0.0166399	-0.949208	1.77885	receptor
Q15014	Mortality factor 4-like protein 2	MORF4L2	1	0.0245762	-0.996167	1.60948	transcription factor
O75319	RNA/RNP complex-1-interacting phosphatase	DUSP11	1	0.0110434	-1.02358	1.9569	phosphatase; transcription factor
Q15652	Probable JmjC domain-containing histone demethylation protein 2C	JMJD1C	1	0.0127255	-1.03717	1.89533	transcription factor
Q7L513	Fc receptor-like A	FCRLA	1	0.0106123	-1.04397	1.97419	receptor
Q96GD4	Aurora kinase B	AURKB	1	0.0194713	-1.07337	1.7106	kinase
Q32MZ4	Leucine-rich repeat flightless-interacting protein 1	LRRFIP1	1	0.0180145	-1.10687	1.74438	transcription factor
Q9ULJ3	Zinc finger protein 295	ZNF295	1	0.021086	-1.11963	1.67601	transcription factor
Q8TCU6	Phosphatidylinositol 3,4,5-trisphosphate-dependent Rac exchanger 1 protein	PREX1	1	0.0244684	-1.19315	1.6114	receptor
P35711	Transcription factor SOX-5	SOX5	4	0.00123177	-1.26462	2.90947	transcription factor
P53667	LIM domain kinase 1	LIMK1	1	0.044998	-1.28208	1.34681	kinase; receptor
Q13796	Protein Shroom2	SHROOM2	1	0.0363035	-1.28492	1.44005	receptor
O14965	Aurora kinase A	AURKA	1	0.00787146	-1.37393	2.10394	kinase
Q9Y223	Bifunctional UDP-N-acetylglucosamine 2-epimerase/N-acetylmannosamine kinase;UDP-N-acetylglucosamine 2-epimerase;N-acetylmannosamine kinase	GNE	1	0.0280458	-1.5366	1.55213	kinase; transcription factor
Q9NZH0	G-protein coupled receptor family C group 5 member B	GPRC5B	1	0.00788063	-1.92582	2.10344	receptor
Q9C004	Protein sprouty homolog 4	SPRY4	1	0.00494993	-3.54299	2.3054	transcription factor

## Sheet: TAB 3days vs 1day
Majority protein IDs	Protein names	Gene names	Proteins	p-value	Average RATIO 3days/Control versus 1day/Control (Log2 scale)	"-Log10 p-value"	GO_Panther
Q08431	Lactadherin;Lactadherin short form;Medin	MFGE8	1	0.00440741	2.32396	2.35582	receptor
A8MW92	PHD finger protein 20-like protein 1	PHF20L1	1	0.0188282	2.13361	1.72519	transcription factor
P50895	Basal cell adhesion molecule	BCAM	1	0.00141602	2.04913	2.84893	receptor
P55290	Cadherin-13	CDH13	1	0.013408	1.82977	1.87263	receptor
P05362	Intercellular adhesion molecule 1	ICAM1	2	0.0169658	1.70909	1.77043	receptor
O15230	Laminin subunit alpha-5	LAMA5	1	0.00867902	1.5978	2.06153	receptor
P02462	Collagen alpha-1(IV) chain;Arresten	COL4A1	1	0.000486236	1.57053	3.31315	receptor
Q9Y4K0	Lysyl oxidase homolog 2	LOXL2	1	0.049188	1.55774	1.30814	receptor
Q14517	Protocadherin Fat 1;Protocadherin Fat 1, nuclear form	FAT1	1	0.0401594	1.45859	1.39621	receptor
Q92673	Sortilin-related receptor	SORL1	1	0.00181991	1.38146	2.73995	receptor
O00468	Agrin	AGRN	1	0.00310261	1.32918	2.50827	receptor
P98160	Basement membrane-specific heparan sulfate proteoglycan core protein;Endorepellin;LG3 peptide	HSPG2	1	0.00183589	1.31047	2.73615	receptor
P39060	Collagen alpha-1(XVIII) chain;Endostatin	COL18A1	1	0.00225932	1.29771	2.64602	receptor
P29317	Ephrin type-A receptor 2	EPHA2	2	0.00820807	1.29585	2.08576	kinase; receptor
P10586	Receptor-type tyrosine-protein phosphatase F	PTPRF	1	0.0294207	1.14728	1.53135	phosphatase; receptor
Q07954	Prolow-density lipoprotein receptor-related protein 1;Low-density lipoprotein receptor-related protein 1 85 kDa subunit;Low-density lipoprotein receptor-related protein 1 515 kDa subunit;Low-density lipoprotein receptor-related protein 1 intracellular domain	LRP1	1	0.0176278	1.13329	1.7538	receptor
P17813	Endoglin	ENG	1	0.00466963	1.10928	2.33072	receptor
P08572	Collagen alpha-2(IV) chain;Canstatin	COL4A2	1	0.005444	1.10593	2.26408	receptor
Q14118	Dystroglycan;Alpha-dystroglycan;Beta-dystroglycan	DAG1	1	0.00261422	1.09802	2.58266	receptor
O15173	Membrane-associated progesterone receptor component 2	PGRMC2	1	0.024117	1.01355	1.61768	receptor
Q96RT1	Protein LAP2	ERBB2IP	2	0.00257683	0.99716	2.58891	receptor
Q08380	Galectin-3-binding protein	LGALS3BP	1	0.00647589	0.984693	2.1887	receptor
Q6NZI2	Polymerase I and transcript release factor	PTRF	1	0.00768663	0.901684	2.11426	transcription factor
Q9NYL2	Mitogen-activated protein kinase kinase kinase MLT	MLTK	1	0.0263877	0.897531	1.5786	kinase; receptor
P18084	Integrin beta-5	ITGB5	1	0.00349207	0.893663	2.45692	receptor
O60462	Neuropilin-2	NRP2	1	0.0311002	0.864016	1.50724	receptor
P05534;P30447	HLA class I histocompatibility antigen, A-24 alpha chain;HLA class I histocompatibility antigen, A-23 alpha chain	HLA-A	3	0.0129807	0.85805	1.8867	receptor
P30508;Q29960;Q29963;Q07000;P30505;Q29865;P30504;Q9TNN7	HLA class I histocompatibility antigen, Cw-12 alpha chain;HLA class I histocompatibility antigen, Cw-16 alpha chain;HLA class I histocompatibility antigen, Cw-6 alpha chain;HLA class I histocompatibility antigen, Cw-15 alpha chain;HLA class I histocompatibility antigen, Cw-8 alpha chain;HLA class I histocompatibility antigen, Cw-18 alpha chain;HLA class I histocompatibility antigen, Cw-4 alpha ch…	HLA-C	8	0.0454366	0.857527	1.34259	receptor
Q16363	Laminin subunit alpha-4	LAMA4	1	0.03015	0.771169	1.52071	receptor
Q9P0J1	[Pyruvate dehydrogenase [acetyl-transferring]]-phosphatase 1, mitochondrial	PDP1	1	0.0086575	0.768513	2.06261	phosphatase
Q9NZU0	Leucine-rich repeat transmembrane protein FLRT3	FLRT3	2	0.000456787	0.763178	3.34029	receptor
P01892	HLA class I histocompatibility antigen, A-2 alpha chain	HLA-A	6	0.000644563	0.759014	3.19073	receptor
P21926	CD9 antigen	CD9	1	0.00396915	0.747843	2.4013	receptor
O00746	Nucleoside diphosphate kinase, mitochondrial	NME4	1	0.0225099	0.742759	1.64763	kinase
P05556	Integrin beta-1	ITGB1	1	0.00231007	0.741546	2.63638	receptor
O00264	Membrane-associated progesterone receptor component 1	PGRMC1	1	0.0151816	0.727861	1.81868	receptor
P30499	HLA class I histocompatibility antigen, Cw-1 alpha chain	HLA-C	1	0.00467086	0.721492	2.3306	receptor
Q96ME7	Zinc finger protein 512	ZNF512	1	0.00815904	0.693917	2.08836	transcription factor
Q9Y4D7	Plexin-D1	PLXND1	1	0.0195767	0.688799	1.70826	kinase; receptor
O00151	PDZ and LIM domain protein 1	PDLIM1	1	0.00699925	0.686644	2.15495	transcription factor
O15031	Plexin-B2	PLXNB2	2	0.00578386	0.676722	2.23778	kinase; receptor
P55268	Laminin subunit beta-2	LAMB2	2	0.0407171	0.669772	1.39022	receptor
P27144	Adenylate kinase isoenzyme 4, mitochondrial	AK4	1	0.0324995	0.650807	1.48812	kinase
P48509	CD151 antigen	CD151	1	0.00916689	0.62261	2.03778	receptor
O75695	Protein XRP2	RP2	1	0.00318356	0.618487	2.49709	kinase
P11047	Laminin subunit gamma-1	LAMC1	2	0.00705538	0.607576	2.15148	receptor
P14543	Nidogen-1	NID1	2	0.00879341	0.58995	2.05584	receptor
Q96SB4	SRSF protein kinase 1	SRPK1	1	0.0282408	-0.594736	1.54912	kinase
O75962	Triple functional domain protein	TRIO	1	0.0484294	-0.60075	1.31489	kinase
P49593	Protein phosphatase 1F	PPM1F	1	0.00967161	-0.633494	2.0145	phosphatase
Q7L513	Fc receptor-like A	FCRLA	1	0.00404265	-0.64435	2.39333	receptor
Q8TEQ6	Gem-associated protein 5	GEMIN5	1	0.0340182	-0.654667	1.46829	receptor
P35269	General transcription factor IIF subunit 1	GTF2F1	1	0.0115066	-0.658078	1.93905	transcription factor
Q9BWU0	Kanadaptin	SLC4A1AP	1	0.00340483	-0.68245	2.4679	transcription factor
Q15014	Mortality factor 4-like protein 2	MORF4L2	1	0.0451982	-0.711235	1.34488	transcription factor
Q9Y2H2	Phosphatidylinositide phosphatase SAC2	INPP5F	1	0.0226346	-0.771564	1.64523	phosphatase
P15531	Nucleoside diphosphate kinase A	NME1	1	0.0291251	-0.782461	1.53573	kinase
P35711	Transcription factor SOX-5	SOX5	4	0.000154045	-0.815681	3.81235	transcription factor
Q32MZ4	Leucine-rich repeat flightless-interacting protein 1	LRRFIP1	1	0.00526933	-0.933551	2.27824	transcription factor
P78330	Phosphoserine phosphatase	PSPH	1	0.0171956	-0.941857	1.76458	phosphatase
Q13796	Protein Shroom2	SHROOM2	1	0.0158123	-1.10444	1.801	receptor
Q9NZH0	G-protein coupled receptor family C group 5 member B	GPRC5B	1	0.00214201	-1.36014	2.66918	receptor
Q9C004	Protein sprouty homolog 4	SPRY4	1	0.00265529	-1.77729	2.57589	transcription factor
