# Supplementary material for: ROCK1 is a potential combinatorial drug target for BRAF mutant melanoma
Source: Mol Syst Biol. 2014 Dec 23;10(12):772. doi: 10.15252/msb.20145450 (PMC4300494; doi:10.15252/msb.20145450)
Supplement: Supplementary file 7 [file msb0010-0772-sd7.xls]

## Sheet: 1 day vs CTL_up_proteome
Selected ontology file : bundle://171.0:1/data/GOSlim_Generic
Selected annotation file : bundle://171.0:1/data/H_sapiens_default
Discarded evidence codes :
Overrepresentation
Selected statistical test : Hypergeometric test
Selected correction : Benjamini & Hochberg False Discovery Rate (FDR) correction
Selected significance level : 0.05
The selected cluster :
RHOJ	ALAD	GMPR2	H1FX	BCAM	PDCD4	EFHD1	TRIM2	PLOD2	SULT1A1	GPC6	COL4A3BP	SEMA3C	CAT	DOCK10	ITFG3	NUDT4	PTPRF	PALLD	MOXD1	PRKD1	TNS3	NPTXR	CYP27A1	GRN	LSAMP	CD99L2	LAMC1	UGP2	PREP	ERBB3	CALD1	LANCL1	GRAMD3	MYL9	SESN3	ACAN	MR1	LAMB1	FOXD3	SCO1	EPPK1	NUB1	NUCKS1	ITGA4	GYG1	CSRP2	EPB49	STAT2	ADI1
No annotations were retrieved for the following entities:
GRAMD3
GO-ID	p-value	corr p-value	x	n	X	N	Description	Genes in test set
5615	0.00014705	0.011032	7	139	53	6282	extracellular space	NPTXR|ERBB3|GRN|GPC6|SEMA3C|LAMC1|LAMB1
5576	0.00040613	0.011032	10	335	53	6282	extracellular region	NPTXR|FREM2|ERBB3|GRN|GPC6|ACAN|SEMA3C|MR1|LAMC1|LAMB1
5578	0.00041405	0.011032	5	76	53	6282	proteinaceous extracellular matrix	FREM2|GPC6|ACAN|LAMC1|LAMB1
4872	0.0004958	0.011032	8	223	53	6282	receptor activity	NPTXR|PTPRF|ERBB3|LANCL1|SEMA3C|BCAM|ITGA4|MR1
5886	0.0020279	0.036096	17	979	53	6282	plasma membrane	RHOJ|PTPRF|ERBB3|CALD1|BCAM|ITGA4|ADI1|PRKD1|TNS3|NPTXR|FREM2|GPC6|LSAMP|CD99L2|CAT|MR1|LAMB1
[truncated: 4 more columns]

## Sheet: 1 day vs CTL_up_phospho
Selected ontology file : bundle://171.0:1/data/GOSlim_Generic
Selected annotation file : bundle://171.0:1/data/H_sapiens_default
Discarded evidence codes :
Overrepresentation
Selected statistical test : Hypergeometric test
Selected correction : Benjamini & Hochberg False Discovery Rate (FDR) correction
Selected significance level : 0.05
The selected cluster :
VAPB	PDLIM5	BBX	LEMD3	RNF213	CDCA2	H2AFY	NUP35	ADAM9	TNIK	TTC7A	LIG1	FAM21A	SIPA1L2	TANC1	UBR4	BCL2L13	PCM1	MAGED2	CCDC132	TANK	ST13	NAV1	SIPA1L1	TGFB1I1	BIN1	GIGYF2	ADD3	ADD2	KIAA0947	LMNB1	LMNB2	AKAP12	CHCHD3	AKAP13	ASAP1	SCRIB	VPS72	HNRNPA3	CDC42EP1	MACF1	CEP170	OBSL1	PBRM1	SASH1	RGPD8	CCDC86	OSBPL8	MKI67	TP53BP1
No annotations were retrieved for the following entities:
PHLDB1	MIOS	CAMSAP2	C1ORF198	MAGED2	CCDC132	KIAA0947
GO-ID	p-value	corr p-value	x	n	X	N	Description	Genes in test set
5856	2.3557e-17	2.4499e-15	69	672	222	6282	cytoskeleton	KIF23|LIMA1|ENAH|TLN2|PDLIM5|CLTC|VCL|FRMD6|ZYX|ASPM|SYMPK|KIF11|TANC1|UBR4|STIM1|RAI14|PCM1|FLNA|EPB41L2|PJA2|EPB41L3|NAV1|SIPA1L1|FGFR1OP|SH3KBP1|FKBP15|ADAM17|TGFB1I1|ERC2|BIN1|WDR44|MAP7D1|ADD3|SPAST|ADD2|HAUS6|LMNB1|LMNB2|CALD1|VIM|SSH2|AKAP12|ANLN|AZI1|SORBS3|CDC42EP1|MACF1|SORBS1|SPRR2D|KLC1|SORBS2|CEP170|TRIP10|PLEC|NES|PTPN3|MAP1A|MAP1B|LMNA|DPYSL2|EPB49|MICALL1|LASP1|MAP2|SPTBN1|MAP4|SY…
8092	5.3249e-10	2.7689e-08	35	310	222	6282	cytoskeletal protein binding	LIMA1|ENAH|TLN2|VAPB|CALD1|SSFA2|PDLIM5|SSH2|LMO7|ANLN|SORBS3|MACF1|SORBS1|SORBS2|OBSL1|PLEC|PTPN3|MAP1B|ADNP|STIM1|EPB49|FLNA|ANXA2|EPB41L2|EPB41L3|LASP1|LIMCH1|SPTBN1|FKBP15|SYNM|MARCKS|ADD3|SPAST|MYLK|ADD2
3779	3.7097e-08	1.286e-06	24	189	222	6282	actin binding	ENAH|LIMA1|TLN2|CALD1|SSFA2|PDLIM5|MAP1B|SSH2|ANLN|EPB49|FLNA|EPB41L2|EPB41L3|MACF1|SORBS1|LASP1|LIMCH1|SPTBN1|FKBP15|MARCKS|ADD3|MYLK|ADD2|PLEC
7010	1.4397e-07	3.7432e-06	28	265	222	6282	cytoskeleton organization	KIF23|LIMA1|HAUS6|TLN2|CALD1|SSH2|ANLN|SORBS1|OBSL1|TRIP10|TNIK|KIF11|MAP1B|DOCK7|PCM1|EPB49|FLNA|ARHGEF11|EPB41L2|EPB41L3|NAV1|SIPA1L1|FGFR1OP|LIMCH1|MAP2|SYNM|ADD2|SPAST
5886	2.6483e-05	0.00055084	58	979	222	6282	plasma membrane	LIMA1|ENAH|MARCKSL1|VAPB|TLN2|PDLIM5|LMO7|CLTC|VCL|FRMD6|MGRN1|AAK1|ZYX|ADAM9|SYMPK|TANC1|STIM1|PCDH7|SLC9A3R2|FLNA|ARHGEF11|EPB41L2|PJA2|EPB41L3|TNS3|SIPA1L1|PI4K2A|SH3KBP1|ADAM17|TGFB1I1|ERC2|ADD3|ADD2|MTDH|CALD1|SSFA2|CTNND1|SCRIB|SORBS3|CDC42EP1|SORBS1|PEX19|OBSL1|ACTL6A|SNAP23|TRIP10|PLEC|PTPN3|PTPRZ1|MAP1B|PTPRA|ITGA4|ANXA2|NOTCH2|LASP1|PKP4|SPTBN1|SYNM
5515	5.2352e-05	0.00090743	166	3925	222	6282	protein binding	ENAH|VAPB|CTPS|PDLIM5|LEMD3|LMO7|RNF213|VCL|SMNDC1|SRRM2|DDX21|DNAJC2|ASPM|ADAM9|TNIK|DTX3L|FAM21A|LIG1|UBR4|TANC1|SIPA1L2|RAI14|STIM1|PCM1|TANK|ST13|TNS3|FGFR1OP|SIPA1L1|PI4K2A|PYGO2|ERC2|TGFB1I1|BIN1|GIGYF2|ADD3|ADD2|SMARCA4|AGFG1|LMNB1|SSH2|HDGF|AKAP12|CHCHD3|AKAP13|ASAP1|STIP1|ANLN|SCRIB|HNRNPA3|CDC42EP1|MACF1|PBRM1|OBSL1|SASH1|RGPD8|PTPN3|MKI67|TP53BP1|WAPAL|DOCK7|DENR|ITGA4|TPD52L2|EPB49|OC…
5198	0.00023143	0.0034384	23	292	222	6282	structural molecule activity	NES|LAD1|LMNB1|TLN2|VAPB|LMNB2|MAP1A|MAP1B|VIM|LMNA|CLTC|VCL|EPB41L2|EPB41L3|SORBS3|SORBS2|MAP2|SPTBN1|MAP4|SYNM|ADD3|ADD2|PLEC
6996	0.00057118	0.0074253	49	878	222	6282	organelle organization	KIF23|LIMA1|HPS5|TLN2|EZH2|CLTC|CDCA2|H2AFY|TOP2A|ASPM|VCPIP1|TNIK|KIF11|DTX3L|PCM1|NCL|FLNA|ARHGEF11|EPB41L2|EPB41L3|NAV1|SIPA1L1|FGFR1OP|LIMCH1|ADD2|SPAST|SMARCA4|HAUS6|CALD1|SSH2|PML|ANLN|VPS72|PEX19|SORBS1|OBSL1|PBRM1|ACTL6A|TRIP10|CHD4|BRD1|PDS5B|MAP1B|LMNA|DOCK7|EPB49|MAP2|SMARCC2|SYNM
[truncated: 179 more columns]

## Sheet: 3 days vs CTL_up_proteome
Selected ontology file : bundle://171.0:1/data/GOSlim_Generic
Selected annotation file : bundle://171.0:1/data/H_sapiens_default
Discarded evidence codes :
Overrepresentation
Selected statistical test : Hypergeometric test
Selected correction : Benjamini & Hochberg False Discovery Rate (FDR) correction
Selected significance level : 0.05
The selected cluster :
PDP1	ALAD	A2M	CADM4	RP2	UTRN	GCAT	FSTL1	H1FX	PDLIM1	CTNNB1	B2M	C14ORF49	APP	HMCN1	CD44	PLOD2	FAP	ITFG3	B3GALTL	MATN2	PDPR	BSG	PTPRF	CRYAB	SIPA1L2	COLEC12	CTNNA1	LPCAT2	MYH9	JUP	NME4	NNT	PTRF	ATP2C1	F2	ABAT	ARL8A	ARL8B	LAMC1	ACAA1	ADD1	PALM	GNAI2	DAG1	PPT2	ZNF512	SIAE	LGALS3BP	STX12
No annotations were retrieved for the following entities:
ECI1	ECI2	LAMTOR2	GRAMD3	KANK2
GO-ID	p-value	corr p-value	x	n	X	N	Description	Genes in test set
5886	6.1063e-27	6.7779e-25	108	980	248	6284	plasma membrane	GNA13|RP2|GNA11|UTRN|B2M|CTNNB1|APP|CD44|FAP|BSG|PTPRF|CRYAB|HLA-A|HLA-C|MFGE8|HLA-B|MYH9|CTNNA1|JUP|TNS3|PTRF|LSAMP|F2|SDCBP|ADD1|PALM|CAV2|CAV1|GNAI2|DAG1|PTK7|ITGB5|ITGB1|SRC|ITGAV|LAMB1|CACNA2D1|MYO1C|ITGA1|ITGA2|ITGA4|NOTCH2|LAMP1|LAMP2|SYNE2|ATP2A2|DSG2|FREM2|CD59|SPTBN1|ENG|NRP2|RHOJ|GM2A|RAB5C|SORL1|BCAM|PAWR|CD151|PCDH1|GBAS|QKI|CNTNAP1|DLG1|PRKCA|ADAM10|TRPM7|SLC3A2|STXBP3|PCDH7|MMP14|R…
5576	5.5633e-17	3.0876e-15	50	336	248	6284	extracellular region	NRP2|A2M|SPATA20|SORL1|FSTL1|B2M|APP|HMCN1|FAP|CREG1|SEMA3C|MATN2|HLA-C|MFGE8|MMP14|FLNA|NPTXR|GRN|F2|CTSD|LAMC1|PCYOX1|EPDR1|DAG1|NAPA|LGALS3BP|APOC3|ACAN|AGRN|MR1|LAMB1|SDF2|FN1|COL18A1|FLRT3|COL4A2|COL4A1|PTPRZ1|HSPG2|NID1|ANXA2|EMILIN1|APOL2|DKK3|CDH13|ERBB2IP|LAMA5|FREM2|CD59|ENG
5578	5.9896e-13	2.2161e-11	21	76	248	6284	proteinaceous extracellular matrix	MATN2|COL18A1|FLRT3|COL4A2|COL4A1|PTPRZ1|DAG1|HSPG2|NID1|ANXA2|EMILIN1|LGALS3BP|HMCN1|ERBB2IP|FREM2|LAMA5|ACAN|LAMC1|AGRN|LAMB1|FN1
5615	2.0972e-11	4.9956e-10	26	140	248	6284	extracellular space	A2M|SORL1|DAG1|FSTL1|B2M|LGALS3BP|FAP|APOC3|SEMA3C|AGRN|LAMB1|SDF2|FN1|COL18A1|HSPG2|MFGE8|DKK3|CDH13|NPTXR|LAMA5|GRN|F2|CTSD|PCYOX1|LAMC1|ENG
5509	2.2503e-11	4.9956e-10	32	210	248	6284	calcium ion binding	NRP2|PDP1|MYL6|EPDR1|UTRN|DAG1|FSTL1|CDH2|ANXA6|EFHD1|PEF1|PCDH1|HMCN1|PKD2|ASPH|EHD3|MATN2|NID1|PCDH7|LPCAT2|MMP14|ANXA2|NOTCH2|CDH13|LRP1|ATP2A2|DSG2|ATP2C1|FREM2|F2|RHOT1|SPTAN1
7275	2.7796e-10	5.1422e-09	82	1072	248	6284	multicellular organismal development	NRP2|GNA13|SPATA20|GNA11|UTRN|CRABP2|BCAM|CTNNB1|EFHD1|PCDH1|APP|CD44|PBXIP1|SMARCD3|FAP|CREG1|SEMA3C|QKI|ASPH|AHNAK|PRKCA|BSG|ADAM10|PTPRF|CRYAB|PLXNB2|MFGE8|MYH9|MMP14|FLNB|JUP|TNS3|IGSF8|ATP2C1|GRN|LSAMP|F2|LAMC1|MYL6|CAV2|CAV1|DAG1|CTNND1|NAPA|CDH2|TPM1|ITGB1|ALDH3A2|CD9|ITGAV|ACAN|TGM2|PKD2|AGRN|LAMB1|FN1|FOXD3|ACTB|COL18A1|PLP1|ACTC1|COL4A1|MYO1C|PTPRZ1|ITGA1|HSPG2|ITGA2|NID1|ITGA4|ANXA2|AP…
8092	8.9448e-10	1.4184e-08	37	311	248	6284	cytoskeletal protein binding	UTRN|DAG1|TPM1|C14ORF49|SORBS1|PKD2|SYNPO|DLG1|ACTB|ACTC1|MYO1C|TRPM7|CRYAB|MYO1B|SUN2|PALLD|MYH9|CTNNA1|EPB49|FLNB|FLNA|ANXA2|MPRIP|EPB41L2|SYNE2|EPB41L1|LIMCH1|SVIL|SDCBP|SPTBN1|SYNM|ARL8A|ARL8B|PRNP|MYLK|SPTAN1|ADD1
9653	1.0434e-09	1.4477e-08	47	466	248	6284	anatomical structure morphogenesis	GNA13|NRP2|CAV1|CRABP2|DAG1|CTNND1|CDH2|TPM1|CTNNB1|CD9|APP|CD44|SMARCD3|FAP|TGM2|PKD2|SEMA3C|QKI|ASPH|LAMB1|FN1|FOXD3|ACTB|PRKCA|COL18A1|BSG|ACTC1|COL4A1|MYO1C|CRYAB|PTPRZ1|ITGA1|HSPG2|ITGA2|MFGE8|ITGA4|MYH9|MMP14|ANXA2|NOTCH2|DKK3|CDH13|FREM2|LAMA5|LAMC1|SCP2|ENG
4871	3.5893e-09	4.4268e-08	43	419	248	6284	signal transducer activity	NRP2|GNA13|GNAI2|GNA11|SORL1|PTK7|ITGB5|BCAM|ITGB1|SRC|CTNNB1|LGALS3BP|CD44|SORBS1|ITGAV|PGRMC1|SEMA3C|CNTNAP1|MR1|AGRN|FLRT3|MLTK|PTPRF|PTPRZ1|PLXNB2|ITGA1|HLA-A|ITGA2|HLA-C|COLEC12|ITGA4|HLA-B|FLNA|NOTCH2|NPTXR|LRP1|GNB2|LAMA5|ATP2C1|GNB1|F2|GNB4|ENG
4872	1.0444e-08	1.1593e-07	29	224	248	6284	receptor activity	NRP2|SORL1|PTK7|ITGB5|BCAM|ITGB1|LGALS3BP|CD44|PGRMC1|ITGAV|SEMA3C|CNTNAP1|MR1|PTPRF|PTPRZ1|PLXNB2|HLA-A|ITGA1|ITGA2|COLEC12|HLA-C|HLA-B|ITGA4|NOTCH2|NPTXR|LRP1|LAMA5|F2|ENG
3779	3.0629e-07	3.0908e-06	24	189	248	6284	actin binding	MYO1C|TRPM7|MYO1B|UTRN|DAG1|PALLD|EPB49|MYH9|TPM1|FLNB|FLNA|MPRIP|C14ORF49|EPB41L2|SYNE2|EPB41L1|SORBS1|LIMCH1|SVIL|SPTBN1|MYLK|SPTAN1|SYNPO|ADD1
5102	3.3491e-07	3.0979e-06	31	292	248	6284	receptor binding	GNA13|PALM|CAV2|CAV1|ITGB5|SRC|CTNNB1|APP|SORBS1|SMARCD3|FAP|APOC3|PKD2|SEMA3C|CNTNAP1|ADAM10|PTPRF|ITGA1|ITGA2|MFGE8|FLNA|APOL2|LRP1|ATP2A2|ERBB2IP|LAMA5|GNB1|GRN|F2|SDCBP|ENG
7010	4.3753e-07	3.7358e-06	29	265	248	6284	cytoskeleton organization	RHOJ|PALM|DAG1|TPM1|CTNNB1|C14ORF49|SORBS1|DLG1|ACTC1|CRYAB|TRPM7|SUN2|MYH9|EPB49|PALLD|FLNB|FLNA|EPB41L2|NRAS|SYNE2|EPB41L1|ERBB2IP|LAMA5|ATP2C1|LIMCH1|SVIL|SDCBP|SYNM|ADD1
30154	5.1063e-07	4.0485e-06	49	603	248	6284	cell differentiation	NRP2|GNA13|SPATA20|CTNNB1|EFHD1|APP|PBXIP1|CD44|SMARCD3|FAP|QKI|SEMA3C|PRKCA|ALDH6A1|PTPRF|CRYAB|PLXNB2|MMP14|MYH9|FLNB|F2|LAMC1|CAV2|CAV1|CTNND1|NAPA|CDH2|ITGB1|TPM1|HSPA2|AGRN|LAMB1|FOXD3|FN1|COL18A1|ACTB|ACTC1|PLP1|MLTK|COL4A1|MYO1C|PTPRZ1|ITGA1|ITGA2|ITGA4|NOTCH2|NRAS|LAMA5|ENG
5198	1.1487e-06	8.5004e-06	30	293	248	6284	structural molecule activity	NRP2|MYL6|CAV1|DAG1|TPM1|MRPL13|ACAN|AGRN|ASPH|LAMB1|FN1|COL18A1|ACTB|PLP1|COL4A2|COL4A1|EPPK1|CRYAB|CTNNA1|EMILIN1|EPB41L2|JUP|TMEM48|EPB41L1|ERBB2IP|LAMA5|SPTBN1|SYNM|LAMC1|SPTAN1
16023	4.9343e-05	0.00034231	27	302	248	6284	cytoplasmic membrane-bounded vesicle	GNA13|PALM|CAV2|A2M|RAB5C|ITGB1|ANXA6|CD9|APP|STX12|FAP|CAMK2D|MYOF|EHD3|FN1|BSG|ADAM10|SLC3A2|ITGA1|STXBP3|MMP14|ANXA2|LAMP2|LRP1|TMEM111|SDCBP|CTSD
5575	0.00014285	0.00093271	244	5863	248	6284	cellular_component	PDP1|ALAD|A2M|CADM4|RP2|UTRN|GCAT|FSTL1|H1FX|PDLIM1|CTNNB1|B2M|C14ORF49|APP|HMCN1|CD44|PLOD2|FAP|ITFG3|B3GALTL|MATN2|PDPR|BSG|PTPRF|CRYAB|SIPA1L2|COLEC12|CTNNA1|LPCAT2|MYH9|JUP|NME4|NNT|PTRF|ATP2C1|F2|ABAT|ARL8A|ARL8B|LAMC1|ACAA1|ADD1|PALM|GNAI2|DAG1|PPT2|ZNF512|SIAE|LGALS3BP|STX12|AHNAK2|ALDH4A1|AGRN|LAMB1|COL18A1|VDAC3|EMILIN1|APOL2|NOTCH2|SYNE2|ATP2A2|TMEM111|LAMA5|CD59|ENG|NRP2|RAB5C|CD151|AS…
16043	0.00015139	0.00093359	80	1403	248	6284	cellular component organization	RHOJ|NRP2|ALAD|RAB5C|SORL1|H1FX|CD151|CTNNB1|C14ORF49|EFHD1|APP|CD44|SMARCD3|ACOT13|DLG1|PRKCA|TRPM7|CRYAB|STXBP3|COLEC12|MFGE8|PALLD|CTNNA1|LPCAT2|MYH9|FLNB|FLNA|JUP|EPB41L2|EPB41L1|PTRF|ATP2C1|LIMCH1|CTSD|SDCBP|ARL8A|LAMC1|PRNP|ADD1|PALM|CAV2|CAV1|DAG1|AASS|NAPA|CDH2|TPM1|SRC|CD9|SORBS1|ITGAV|APOC3|TGM2|AGRN|LAMB1|MYOF|FN1|ACTB|COL18A1|COL4A2|ACTC1|PTPRZ1|SUN2|ITGA1|NID1|EPB49|ANXA2|EMILIN1|CDH…
5764	0.00020386	0.001191	13	104	248	6284	lysosome	EPDR1|GM2A|PPT2|CTSA|ASAH1|PLBD2|SIAE|LAMP1|LAMP2|CTSD|ARL8A|ARL8B|PCYOX1
5739	0.00025503	0.0014154	51	798	248	6284	mitochondrion	PDP1|CYB5R3|C8ORF82|GM2A|RP2|GCAT|BCAM|ACSF2|MCCC2|EFHD1|MCCC1|GBAS|ACOT13|SLC25A1|HMGCL|MT-ATP8|PRKCA|PDPR|ALDH6A1|SQRDL|BSG|CRYAB|CYB5A|CYB5B|NME4|NNT|CYP27A1|PTRF|GRN|ABAT|CTSD|UQCRB|CAV1|GLUD2|AASS|CTSA|MRPL13|ACSL1|HSPA2|OXCT1|TGM2|ALDH4A1|MR1|BCKDHA|C14ORF159|VDAC3|RAB32|SYNE2|SLC25A10|RHOT1|SCP2
5773	0.0010507	0.0055538	13	123	248	6284	vacuole	EPDR1|GM2A|PPT2|CTSA|ASAH1|PLBD2|SIAE|LAMP1|LAMP2|CTSD|ARL8A|ARL8B|PCYOX1
19725	0.0016783	0.008028	16	178	248	6284	cellular homeostasis	GNA13|PRKCA|PLP1|CAV1|GNA11|CD9|APP|ATP2A2|ATP2C1|GNB1|F2|TGM2|PKD2|RHOT1|QKI|PRNP
8037	0.001733	0.008028	4	14	248	6284	cell recognition	APP|LAMA5|MFGE8|COLEC12
8289	0.0017358	0.008028	15	162	248	6284	lipid binding	ALDH6A1|CAV1|WDFY1|CRABP2|MFGE8|ANXA2|APOL2|ANXA6|FAP|PGRMC1|APOC3|LAMC1|SCP2|MYOF|HMGCL
8150	0.0020798	0.0092343	229	5428	248	6284	biological_process	PDP1|ALAD|A2M|CADM4|RP2|UTRN|GCAT|FSTL1|H1FX|PDLIM1|CTNNB1|B2M|C14ORF49|APP|HMCN1|CD44|PLOD2|FAP|B3GALTL|MATN2|PDPR|BSG|PTPRF|CRYAB|SIPA1L2|COLEC12|CTNNA1|LPCAT2|MYH9|JUP|NME4|NNT|PTRF|ATP2C1|F2|ABAT|ARL8A|ARL8B|LAMC1|ACAA1|ADD1|PALM|GNAI2|DAG1|PPT2|ZNF512|LGALS3BP|STX12|ALDH4A1|AGRN|LAMB1|COL18A1|VDAC3|EMILIN1|APOL2|NOTCH2|SYNE2|ATP2A2|TMEM111|LAMA5|CD59|ENG|NRP2|RAB5C|CD151|ASAH1|MCCC2|EFHD1|PB…
6629	0.0031213	0.013326	23	316	248	6284	lipid metabolic process	CYB5R3|PLP1|CAV1|GM2A|SORL1|CRABP2|LSS|LPCAT2|ALDH3A2|ACSF2|ASAH1|PLBD2|APOL2|CRYL1|ACSL1|LRP1|CYP27A1|FAP|APOC3|QKI|SCP2|ACAA1|DEGS1
6519	0.0032997	0.013565	15	173	248	6284	cellular amino acid and derivative metabolic process	BCKDHA|PDPR|ALDH6A1|SRM|GLUD2|GCAT|AASS|BCAM|LPCAT2|MOXD1|MCCC2|MCCC1|ABAT|ALDH4A1|PCYOX1
30246	0.0034557	0.013699	10	93	248	6284	carbohydrate binding	MAN2A2|BSG|APP|CD44|FAP|ACAN|COLEC12|FSTL1|ENG|FN1
5856	0.004942	0.018916	40	673	248	6284	cytoskeleton	MYL6|UTRN|DAG1|PDLIM1|TPM1|CTNNB1|APP|PBXIP1|SORBS1|PKD2|MYOF|SYNPO|DLG1|ACTB|ACTC1|ADAM10|MYO1C|EPPK1|MYO1B|CRYAB|RAI14|PALLD|EPB49|MYH9|CTNNA1|FLNB|FLNA|MPRIP|JUP|EPB41L2|SYNE2|EPB41L1|SVIL|SPTBN1|SDCBP|SYNM|ARL8A|ARL8B|SPTAN1|ADD1
9605	0.0093221	0.033805	13	158	248	6284	response to external stimulus	NRP2|PRKCA|A2M|CAV1|GNAI2|ITGA1|ITGA2|MMP14|JUP|CD44|PKD2|CTSD|ENG
9719	0.0094412	0.033805	15	194	248	6284	response to endogenous stimulus	PRKCA|A2M|BSG|CAV1|CRYAB|DAG1|ITGA2|MFGE8|MMP14|CTNNB1|CDH13|GNB2|SORBS1|GNB1|GNB4
16049	0.0098805	0.034273	4	22	248	6284	cell growth	NOTCH2|APP|ERBB2IP|SLC3A2
43234	0.010898	0.036656	70	1381	248	6284	protein complex	CYB5R3|PDP1|GNA13|GM2A|GNA11|UTRN|PDLIM1|CTNNB1|B2M|C14ORF49|PBXIP1|CD44|SMARCD3|FAP|CREG1|CNTNAP1|MT-ATP8|PRKCA|FMR1|HLA-A|HLA-C|HLA-B|PALLD|CTNNA1|MYH9|JUP|GNB2|GNB1|ABAT|SDCBP|LAMC1|ADD1|MVP|MYL6|CAV2|CAV1|STX7|DAG1|ITGB5|NAPA|CDH2|ITGB1|ANXA6|ITGAV|CAMK2D|PKD2|MR1|LAMB1|FN1|ACTB|BCKDHA|CACNA2D1|ACTC1|MYO1C|MYO1B|SUN2|ITGA1|ITGA2|ITGA4|VDAC3|ANXA2|TMEM48|SYNE2|LRP1|ATP2A2|LAMA5|SVIL|SPTBN1|SYN…
5737	0.014943	0.048785	169	3860	248	6284	cytoplasm	PDP1|GNA13|A2M|ALAD|RP2|GNA11|UTRN|CRABP2|GCAT|PDLIM1|B2M|CTNNB1|GSTM2|APP|PLOD2|FAP|PGRMC1|ASPH|HMGCL|B3GALTL|PDPR|ALDH6A1|BSG|PTPRF|NUDT4|CRYAB|FMR1|HLA-A|RAI14|MFGE8|CTNNA1|LPCAT2|MYH9|MOXD1|JUP|NME4|NNT|PTRF|ATP2C1|SDCBP|ABAT|ARL8A|PTGFRN|ARL8B|MVP|ADD1|ACAA1|CAV2|PALM|CAV1|STX7|SRM|GNAI2|GLUD2|DAG1|PPT2|NAPA|CTSA|ITGB1|SRC|PEF1|SIAE|STX12|ALDH4A1|LAMB1|FN1|CACNA2D1|MYO1C|C14ORF159|ITGA1|ITGA…
[truncated: 203 more columns]

## Sheet: 3 days vs CTL_up_phospho
Selected ontology file : bundle://171.0:1/data/GOSlim_Generic
Selected annotation file : bundle://171.0:1/data/H_sapiens_default
Discarded evidence codes :
Overrepresentation
Selected statistical test : Hypergeometric test
Selected correction : Benjamini & Hochberg False Discovery Rate (FDR) correction
Selected significance level : 0.05
The selected cluster :
MEF2C	PDLIM5	PDLIM1	LPHN2	COL4A3BP	C15ORF52	CDCA2	CCAR1	TNIK	TTC7A	FAM21A	SIPA1L2	MYH9	CTNNA1	BCL2L13	CTNNA3	RPTOR	CTNNA2	ST13	SIPA1L1	ACAP2	TGFB1I1	MYO18A	ADD3	DBN1	ADD2	ADD1	RALGPS2	NEK1	AKAP12	ASAP1	TAGLN2	CEP170	PVRL2	GYS1	SASH1	MKI67	TAOK1	ACACA	TPD52L2	FXR2	HS1BP3	KIAA0528	DCP1B	DCP1A	TRPS1	MAP2	PKP4	CDC42BPA	MAP4
No annotations were retrieved for the following entities:
PHLDB1	DMXL1	PEAK1	THUMPD1	C15ORF52	PIEZO1	C1ORF226	FAM54B	KANK2
GO-ID	p-value	corr p-value	x	n	X	N	Description	Genes in test set
5856	1.7924e-19	1.882e-17	69	672	205	6282	cytoskeleton	LZTS2|SRCIN1|TLN2|PDLIM5|PDLIM1|CLTC|VCL|FRMD6|SNTB1|SNTB2|ASPM|KIF11|MICAL3|STIM1|RAI14|MYH9|CTNNA1|FLNB|FLNA|CTNNA3|CTNNA2|EPB41L2|EPB41L3|EPB41L1|SIPA1L1|FGFR1OP|FKBP15|ADAM17|TGFB1I1|ERC2|WDR44|MAP7D1|MYO18A|ADD3|DBN1|ADD2|ADD1|PARVA|EXOC7|CALD1|TNC|VIM|AKAP12|ABI1|ARHGAP39|STAU1|MYCBP2|SORBS3|SORBS1|SORBS2|KLC1|CEP170|MYOF|SYNPO|PLEC|NES|MAP1A|MAP1B|LMNA|DPYSL2|EPB49|MICALL1|PPP1R9B|MAP2|SPT…
3779	3.5246e-14	1.8504e-12	31	189	205	6282	actin binding	TLN2|CALD1|TNC|PDLIM5|SORBS1|SNTB1|SNTB2|SYNPO|PLEC|FMNL2|MAP1B|MYH9|EPB49|FLNB|FLNA|EPB41L2|PPP1R9B|EPB41L3|EPB41L1|LIMCH1|FKBP15|SPTBN1|MARCKS|ANTXR1|DBN1|ADD3|ADD2|MYLK|SPTAN1|ADD1|PARVA
8092	5.3151e-13	1.8603e-11	38	310	205	6282	cytoskeletal protein binding	TLN2|CALD1|TNC|PDLIM5|ABI1|SORBS3|SORBS1|SORBS2|SNTB1|SNTB2|SYNPO|PLEC|FMNL2|MAP1B|STIM1|CTNNA1|MYH9|EPB49|FLNB|FLNA|ANXA2|EPB41L2|PPP1R9B|EPB41L3|EPB41L1|LIMCH1|FKBP15|SPTBN1|SYNM|MARCKS|ANTXR1|DBN1|ADD3|MYLK|ADD2|SPTAN1|ADD1|PARVA
5886	1.2486e-09	3.2775e-08	66	979	205	6282	plasma membrane	SRCIN1|TLN2|PDLIM5|CLTC|VCL|LPHN2|PCDH1|FRMD6|ROBO1|AAK1|CCNY|SNTB1|SNTB2|CLN3|HLA-A|STIM1|PCDH7|MYH9|CTNNA1|PRKCD|FLNB|FLNA|CTNNA3|CTNNA2|EPB41L2|ARVCF|EPB41L3|TNS3|EPB41L1|SIPA1L1|PI4K2A|CYBRD1|ADAM17|TGFB1I1|ERC2|ADD3|ADD2|ADD1|PARVA|RALGPS2|CAV1|EXOC7|CALD1|CTNND1|ABI1|TAGLN2|TTYH3|SORBS3|SORBS1|PVRL2|MYOF|SYNPO|PLEC|PTPRZ1|PTPRA|MAP1B|ANXA2|EPS15|PPP1R9B|SLC17A5|PKP4|CDC42BPA|SPTBN1|SYNM|ANT…
7010	2.5264e-08	5.3055e-07	28	265	205	6282	cytoskeleton organization	TLN2|CALD1|ABI1|SORBS1|FMNL2|TNIK|KIF11|NF1|MAP1B|ARHGEF17|MYH9|EPB49|FLNB|FLNA|EPB41L2|EPB41L3|EPB41L1|SIPA1L1|FGFR1OP|LIMCH1|MAP2|CDC42BPA|SYNM|ANTXR1|DBN1|ADD2|ADD1|PARVA
5515	4.1418e-06	7.2481e-05	158	3925	205	6282	protein binding	MEF2C|SRCIN1|PDLIM5|PDLIM1|ITPKB|VCL|ROBO1|COL4A3BP|DNAJC2|ASPM|TNIK|FAM21A|DTX3L|PRKAB2|SIPA1L2|HLA-A|RAI14|STIM1|CTNNA1|MYH9|RPTOR|CTNNA3|CTNNA2|ZNF192|ST13|TNS3|FGFR1OP|SIPA1L1|PI4K2A|PYGO2|ERC2|TGFB1I1|MYO18A|ADD3|DBN1|ADD2|ADD1|CAV1|RALGPS2|NEK1|HDGF|AKAP12|ASAP1|RRAGD|TAGLN2|PDXDC1|PVRL2|GYS1|ANKIB1|SASH1|MKI67|TAOK1|WAPAL|ACACA|TPD52L2|EPB49|HS1BP3|FXR2|KIAA0528|EPS15|DCP1B|TRPS1|DCP1A|SMA…
5198	7.7044e-06	0.00011557	25	292	205	6282	structural molecule activity	CAV1|TLN2|VIM|CLTC|VCL|SORBS3|SORBS2|PLEC|NES|MAP1A|MAP1B|LMNA|CTNNA1|CTNNA3|CTNNA2|EPB41L2|EPB41L3|EPB41L1|MAP2|MAP4|SPTBN1|SYNM|ADD3|ADD2|SPTAN1
30234	9.4059e-05	0.0012345	27	380	205	6282	enzyme regulator activity	RALGPS2|CAV1|ASAP1|ZEB2|STARD13|CCNY|DOCK10|TNIK|TBC1D10B|TAOK1|NF1|SIPA1L2|ARHGEF17|KIAA1967|MINK1|TPD52L2|BCL2L13|PRKCD|ANXA2|PPP1R9B|MAP4K4|SIPA1L1|FGFR1OP|ACAP2|CDC42BPA|WDR44|SRGAP2
30154	0.00021174	0.0024703	36	601	205	6282	cell differentiation	MEF2C|CAV1|FOXK1|SRCIN1|TNC|PDLIM5|PML|CTNND1|ZEB2|ITPKB|MYCBP2|ROBO1|PVRL2|NFATC4|TOP2B|ASPM|SOX10|PPHLN1|TBX2|PTPRZ1|NF1|MAP1B|TRIM28|LMNA|MINK1|DPYSL2|MYH9|FLNB|CTNNA2|PPP1R9B|SIPA1L1|MAP2|ADAM17|ANTXR1|TGFB1I1|DBN1
7275	0.00042752	0.0044889	54	1070	205	6282	multicellular organismal development	MEF2C|SRCIN1|FOXK1|PDLIM5|ZEB2|ITPKB|VCL|PHC3|PCDH1|ROBO1|COL4A3BP|TOP2B|DNAJC19|ASPM|AHNAK|SOX10|MINK1|TLE1|MYH9|FLNB|CTNNA2|ARVCF|TNS3|SIPA1L1|ADAM17|PYGO2|TGFB1I1|DBN1|ADD2|NRBP2|CAV1|TNC|PML|CTNND1|TAGLN2|MYCBP2|GYS1|NES|PTPRZ1|TBX2|PPHLN1|NF1|TRIM28|MAP1B|LMNA|DPYSL3|DPYSL2|ANXA2|ATRX|PPP1R9B|RPS6KA3|TRPS1|MAP2|SMARCC2
6996	0.0010687	0.010201	45	878	205	6282	organelle organization	CAV1|LZTS2|HPS5|TLN2|CALD1|NEK1|EZH2|PML|ABI1|CLTC|SORBS1|COL4A3BP|CDCA2|ASPM|DNAJC19|CLN3|FMNL2|KIF11|PDS5B|TNIK|DTX3L|NF1|MAP1B|LMNA|ARHGEF17|EPB49|MYH9|FLNB|FLNA|EPS15|EPB41L2|EPB41L3|EPB41L1|LIMCH1|FGFR1OP|SIPA1L1|SMARCC2|MAP2|CDC42BPA|SYNM|ANTXR1|DBN1|ADD2|ADD1|PARVA
5488	0.0034996	0.030622	182	5133	205	6282	binding	MEF2C|SRCIN1|PDLIM5|ITPKB|PDLIM1|VCL|LPHN2|ROBO1|AAK1|COL4A3BP|DNAJC2|ASPM|CCAR1|TNIK|TTC7A|DTX3L|FAM21A|PRKAB2|HLA-A|SIPA1L2|RAI14|STIM1|CTNNA1|MYH9|CTNNA3|RPTOR|CTNNA2|ZNF192|ST13|TNS3|MAP4K4|FGFR1OP|SIPA1L1|PI4K2A|ACAP2|PYGO2|ERC2|TGFB1I1|MYO18A|ADD3|DBN1|ADD2|NRBP2|ADD1|CAV1|RALGPS2|ZC3H4|NEK1|HDGF|AKAP12|ASAP1|RRAGD|TAGLN2|PDXDC1|CENPC1|PVRL2|GYS1|ANKIB1|SASH1|MKI67|TAOK1|WAPAL|ACACA|TPD52L2…
16043	0.0045464	0.036721	62	1402	205	6282	cellular component organization	LZTS2|HPS5|SRCIN1|TLN2|EZH2|CLTC|VCL|ROBO1|COL4A3BP|CDCA2|TOP2B|DNAJC19|ASPM|FMNL2|CLN3|KIF11|TNIK|DTX3L|ARHGEF17|MYH9|CTNNA1|FLNB|FLNA|CTNNA2|EPB41L2|EPB41L3|EPB41L1|LIMCH1|SIPA1L1|FGFR1OP|FKBP15|DBN1|ADD2|ADD1|PARVA|CAV1|CALD1|TNC|NEK1|PML|ABI1|MYCBP2|SORBS1|PVRL2|MYOF|PLEC|PDS5B|PTPRZ1|NF1|MAP1B|TRIM28|LMNA|TPD52L2|EPB49|ANXA2|EPS15|THRAP3|MAP2|SMARCC2|CDC42BPA|SYNM|ANTXR1
[truncated: 164 more columns]

## Sheet: 3 days vs 1 day_up_proteome
Selected ontology file : bundle://171.0:1/data/GOSlim_Generic
Selected annotation file : bundle://171.0:1/data/H_sapiens_default
Discarded evidence codes :
Overrepresentation
Selected statistical test : Hypergeometric test
Selected correction : Benjamini & Hochberg False Discovery Rate (FDR) correction
Selected significance level : 0.05
The selected cluster :
PDP1	SLC44A1	A2M	CADM4	RP2	GNA11	UTRN	CRABP2	LEMD2	LMO7	PDLIM1	FSTL1	B2M	KANK2	C14ORF49	APP	CTGF	PGRMC1	ERAP1	CFI	ASPH	FTL	H1F0	MATN2	ALDH6A1	MYO6	PTPRF	CRYAB	HLA-A	RAI14	COLEC12	HLA-C	MFGE8	HLA-B	MOXD1	GNS	JUP	RND3	IGSF8	NNT	F2	PDGFRB	ABAT	ARL8B	AKAP2	PALM	CAV2	CAV1	CRELD1	DAG1
No annotations were retrieved for the following entities:
KANK2
GO-ID	p-value	corr p-value	x	n	X	N	Description	Genes in test set
5576	1.8584e-16	2.0442e-14	38	338	150	6285	extracellular region	ARSB|A2M|EPDR1|SORL1|DAG1|FSTL1|B2M|LGALS3BP|APP|CTGF|APOC3|ERAP1|CFI|AGRN|COL8A1|CYR61|MATN2|COL18A1|ICAM1|PSAP|PTPRZ1|HSPG2|MFGE8|HLA-C|ANXA2|EMILIN1|APOL2|CDH13|LAMA4|NPTXR|ERBB2IP|LAMA5|F2|ARSA|CTSD|PCYOX1|IGFBP3|ENG
5615	1.5638e-15	8.6011e-14	25	142	150	6285	extracellular space	ARSB|A2M|SORL1|DAG1|FSTL1|B2M|LGALS3BP|CTGF|APOC3|AGRN|CFI|COL18A1|ICAM1|PSAP|HSPG2|MFGE8|CDH13|NPTXR|LAMA5|F2|ARSA|CTSD|PCYOX1|ENG|IGFBP3
5886	1.7544e-14	6.4328e-13	62	982	150	6285	plasma membrane	RHOJ|SLC44A1|RP2|GNA11|UTRN|SORL1|LMO7|BCAM|B2M|APP|CTGF|GBAS|SNTB2|DLG1|ICAM1|MYO6|PTPRF|CRYAB|HLA-A|MFGE8|HLA-C|HLA-B|RFTN1|JUP|NPTXR|EPB41L1|RRAS2|F2|PDGFRB|PCYOX1|PRNP|AKAP2|CAV2|PALM|CAV1|DAG1|ITGB1|TPM1|ALCAM|CD9|SORBS1|ITGAV|FAT1|PKD2|EHD2|EHD3|SYNPO|MYO1C|PTPRZ1|ITGA1|CD99|ITGA2|ITGA4|ANXA2|CDH13|NRAS|LAMP1|LRP1|ERBB2IP|SVIL|ARSA|ENG
5578	1.8702e-10	5.143e-09	15	76	150	6285	proteinaceous extracellular matrix	MATN2|COL18A1|PTPRZ1|PSAP|DAG1|HSPG2|ANXA2|EMILIN1|LGALS3BP|LAMA4|ERBB2IP|CTGF|LAMA5|AGRN|COL8A1
5764	2.8895e-10	6.3569e-09	17	105	150	6285	lysosome	ARSB|EPDR1|PSAP|CTSA|ASAH1|PLBD2|GNS|DNASE2|LAMP1|TPP1|ANXA11|NAGA|ARSA|CTSD|ARL8B|PCYOX1|CLN5
4872	2.369e-09	4.3431e-08	23	225	150	6285	receptor activity	ICAM1|PTPRF|PTPRZ1|SORL1|HLA-A|ITGA1|ITGA2|BCAM|COLEC12|HLA-C|ITGA4|HLA-B|ITGB1|LGALS3BP|LRP1|NPTXR|LAMA5|PGRMC1|ITGAV|F2|PDGFRB|CFI|ENG
5773	4.1302e-09	6.4904e-08	17	124	150	6285	vacuole	ARSB|EPDR1|PSAP|CTSA|ASAH1|PLBD2|GNS|DNASE2|LAMP1|TPP1|ANXA11|NAGA|ARSA|CTSD|ARL8B|PCYOX1|CLN5
7275	1.2904e-08	1.7743e-07	54	1072	150	6285	multicellular organismal development	ARSB|GNA11|UTRN|CRABP2|BCAM|APP|PBXIP1|CTGF|TPP1|ERAP1|ASPH|AHNAK|CYR61|MYO6|PTPRF|CRYAB|MFGE8|JUP|IGSF8|F2|PDGFRB|CLN5|CAV2|CAV1|CRELD1|DAG1|ITGB1|TPM1|ALCAM|CD9|HOXA5|ITGAV|PKD2|AGRN|COL8A1|COL18A1|MYO1C|PTPRZ1|PSAP|ITGA1|HSPG2|ITGA2|ITGA4|ANXA2|DNASE2|APOL2|CDH13|LAMA4|LRP1|LAMA5|SVIL|ARSA|SCP2|ENG
9653	2.8884e-08	3.5303e-07	32	465	150	6285	anatomical structure morphogenesis	CAV1|CRABP2|DAG1|TPM1|ALCAM|CD9|APP|HOXA5|CTGF|TPP1|FAT1|PKD2|ERAP1|ASPH|COL8A1|CYR61|COL18A1|MYO6|MYO1C|PTPRZ1|CRYAB|HSPG2|ITGA1|ITGA2|MFGE8|ITGA4|ANXA2|CDH13|LAMA5|PDGFRB|SCP2|ENG
5102	8.2698e-08	9.0967e-07	24	293	150	6285	receptor binding	ARSB|ICAM1|PALM|CAV2|CAV1|PTPRF|ITGA1|ITGA2|MFGE8|APOL2|ALCAM|LAMA4|APP|LRP1|ERBB2IP|SORBS1|LAMA5|CTGF|F2|APOC3|PKD2|ERAP1|PDGFRB|ENG
5509	1.0407e-07	1.0407e-06	20	211	150	6285	calcium ion binding	PDP1|MATN2|FKBP9|FKBP7|CRELD1|EPDR1|UTRN|DAG1|FSTL1|ANXA2|CDH13|LRP1|FAT1|ANXA11|F2|ARSA|PKD2|ASPH|EHD2|EHD3
4871	5.3022e-06	4.8603e-05	26	420	150	6285	signal transducer activity	GNA11|SORL1|BCAM|ITGB1|LGALS3BP|SORBS1|ITGAV|PGRMC1|CFI|AGRN|ICAM1|PTPRF|PTPRZ1|HLA-A|ITGA1|ITGA2|HLA-C|COLEC12|HLA-B|ITGA4|LRP1|NPTXR|LAMA5|F2|PDGFRB|ENG
8092	1.231e-05	0.00010417	21	310	150	6285	cytoskeletal protein binding	MYO6|MYO1C|CRYAB|UTRN|DAG1|LMO7|SYNPO2|TPM1|ANXA2|MPRIP|C14ORF49|EPB41L1|SORBS1|SVIL|LIMCH1|PKD2|SNTB2|ARL8B|PRNP|SYNPO|DLG1
8037	1.7936e-05	0.00014092	5	15	150	6285	cell recognition	APP|LAMA5|ARSA|MFGE8|COLEC12
3779	0.00015124	0.0011091	14	189	150	6285	actin binding	MYO6|MYO1C|UTRN|DAG1|SYNPO2|TPM1|MPRIP|C14ORF49|EPB41L1|SORBS1|SVIL|LIMCH1|SNTB2|SYNPO
30154	0.0001643	0.0011214	29	602	150	6285	cell differentiation	CAV2|CAV1|TPM1|ITGB1|ALCAM|APP|PBXIP1|HOXA5|CTGF|ERAP1|AGRN|COL18A1|ALDH6A1|MYO6|PTPRF|MYO1C|PSAP|PTPRZ1|CRYAB|ITGA1|ITGA2|ITGA4|DNASE2|NRAS|LAMA4|LAMA5|F2|ENG|CLN5
7010	0.0001733	0.0011214	17	265	150	6285	cytoskeleton organization	RHOJ|PALM|CRYAB|DAG1|SUN1|TPM1|C14ORF49|NRAS|RND3|EPB41L1|ERBB2IP|SORBS1|LAMA5|SVIL|LIMCH1|EHD2|DLG1
16043	0.00031362	0.0019166	52	1402	150	6285	cellular component organization	RHOJ|ARSB|SORL1|C14ORF49|APP|CTGF|TPP1|FTL|DLG1|CYR61|H1F0|MYO6|CRYAB|COLEC12|MFGE8|GTF2H2|JUP|RND3|EPB41L1|LIMCH1|CTSD|PRNP|CLN5|PALM|CAV2|CAV1|DAG1|AASS|TPM1|ALCAM|CD9|SORBS1|ITGAV|APOC3|AGRN|EHD2|COL18A1|PTPRZ1|PSAP|ITGA1|SUN1|EMILIN1|ANXA2|NRAS|CDH13|LRP1|ERBB2IP|LAMA5|SVIL|ANXA11|SCP2|ENG
9605	0.00038316	0.0022183	12	159	150	6285	response to external stimulus	ARSB|JUP|CAV1|A2M|ARSA|PKD2|ITGA1|CTSD|ITGA2|PDGFRB|ENG|CYR61
8289	0.0016076	0.008842	11	162	150	6285	lipid binding	APOL2|ALDH6A1|CAV1|PSAP|PGRMC1|ANXA11|APOC3|CRABP2|MFGE8|SCP2|ANXA2
16023	0.0022173	0.011615	16	303	150	6285	cytoplasmic membrane-bounded vesicle	PALM|CAV2|A2M|MYO6|ITGA1|ITGB1|ANXA2|CD9|APP|LRP1|TPP1|ANXA11|ARSA|SNTB2|CTSD|EHD3
9628	0.0029603	0.014802	11	175	150	6285	response to abiotic stimulus	ARSB|COL18A1|JUP|NRAS|CAV1|APP|CRYAB|ARSA|PKD2|ITGA2|GTF2H2
9056	0.004378	0.020938	23	541	150	6285	catabolic process	ARSB|ALDH6A1|AASS|EPHX1|BCAM|GTF2H2|MOXD1|PLBD2|GNS|DNASE2|LAMP1|NNT|TPP1|OXCT1|NAGA|APOC3|ARSA|CTSD|ERAP1|ABAT|ALDH4A1|PCYOX1|CLN5
30246	0.0065469	0.029489	7	93	150	6285	carbohydrate binding	APP|PSAP|CTGF|COLEC12|FSTL1|ENG|CYR61
9719	0.006702	0.029489	11	195	150	6285	response to endogenous stimulus	ARSB|CDH13|CAV1|A2M|SORBS1|CRYAB|CTGF|ARSA|DAG1|ITGA2|MFGE8
7610	0.0077034	0.031887	8	120	150	6285	behavior	NRAS|APP|MYO6|ITGA1|ABAT|PDGFRB|ENG|CYR61
6810	0.0078544	0.031887	39	1125	150	6285	transport	UQCRC2|ARSB|CAV2|CAV1|SLC44A1|SORL1|CTSA|TPM1|UQCRQ|TMED7|APP|SORBS1|CTGF|TPP1|ITGAV|APOC3|PKD2|SLC25A1|EHD2|SLC25A40|FTL|MYO6|MYO1C|PSAP|MFGE8|COLEC12|CYB5A|GTF2H2|ANXA2|APOL2|NRAS|RAB32|LRP1|NNT|ANXA11|F2|PCYOX1|SCP2|UQCRB
6629	0.0081167	0.031887	15	316	150	6285	lipid metabolic process	CYB5R3|CAV1|PSAP|CRABP2|SORL1|LSS|ASAH1|PLBD2|APOL2|LRP1|TPP1|NAGA|APOC3|SCP2|PTDSS2
5783	0.0088473	0.033559	21	508	150	6285	endoplasmic reticulum	CYB5R3|ARSB|FKBP9|CAV1|FKBP7|EPHX1|CTSA|LSS|CYB5A|MOXD1|APOL2|TMED7|RRAS2|PGRMC1|SUMF1|PKD2|ERAP1|ASPH|PRNP|CLN5|DLG1
5198	0.0096122	0.035245	14	292	150	6285	structural molecule activity	COL18A1|CAV1|EPPK1|CRYAB|DAG1|TPM1|EMILIN1|JUP|LAMA4|EPB41L1|ERBB2IP|LAMA5|ASPH|AGRN
5739	0.012554	0.044546	29	798	150	6285	mitochondrion	ARSB|CYB5R3|UQCRC2|PDP1|CAV1|SLC44A1|RP2|AASS|CTSA|BCAM|UQCRQ|TPP1|GBAS|OXCT1|ALDH4A1|SLC25A1|SLC25A40|ALDH6A1|SQRDL|PSAP|CRYAB|CYB5A|DBT|RAB32|NNT|ABAT|CTSD|SCP2|UQCRB
16787	0.013746	0.04725	35	1018	150	6285	hydrolase activity	PDP1|UQCRC2|RHOJ|ARSB|GNA11|RP2|CTSA|ASAH1|PLBD2|TPP1|NAGA|ERAP1|CFI|EHD2|FAHD2A|EHD3|DLG1|ALDH6A1|MYO6|PTPRF|MYO1C|PTPRZ1|SAMHD1|EPHX1|GNS|DNASE2|NRAS|RND3|RRAS2|F2|ARSA|CTSD|PCYOX1|ARL8B|SCP2
[truncated: 101 more columns]

## Sheet: 3 days vs 1 day_up_phospho
Selected ontology file : bundle://171.0:1/data/GOSlim_Generic
Selected annotation file : bundle://171.0:1/data/H_sapiens_default
Discarded evidence codes :
Overrepresentation
Selected statistical test : Hypergeometric test
Selected correction : Benjamini & Hochberg False Discovery Rate (FDR) correction
Selected significance level : 0.05
The selected cluster :
MEF2C	SRCIN1	LMO7	RPLP2	VCL	KANK2	LPHN2	TRIM47	DMXL1	VPS13D	SRRM2	ACIN1	NUP35	TNIK	RBL2	DTX3L	FAM21A	SIPA1L2	RAI14	RPTOR	CTNNA3	CTNNA2	ST13	MAP4K4	SIPA1L1	PI4K2A	HSPB1	MYO18A	DST	ADD3	ADD2	ADD1	RALGPS2	PEAK1	AKAP12	ANLN	TJAP1	ZFC3H1	CDC42EP3	SASH1	RGPD8	SLC6A15	RPS6	EPB49	ATP13A3	HS1BP3	REEP3	MPRIP	EPS15	ETS1
No annotations were retrieved for the following entities:
DMXL1	PEAK1	RBMXL1	PIEZO1	KANK2
GO-ID	p-value	corr p-value	x	n	X	N	Description	Genes in test set
3779	2.6713e-14	2.6445e-12	25	189	127	6282	actin binding	TLN2|TNC|ANLN|SNTB1|SNTB2|SYNPO|FMNL2|MAP1B|EPB49|FLNB|FLNA|MPRIP|EPB41L2|EPB41L3|EPB41L1|LIMCH1|SVIL|MARCKS|ANTXR1|ADD3|DST|MYLK|ADD2|ADD1|SPTAN1
8092	1.6004e-12	7.9221e-11	29	310	127	6282	cytoskeletal protein binding	TLN2|TNC|LMO7|ANLN|SNTB1|SNTB2|CDC42EP3|SYNPO|FMNL2|MAP1B|EPB49|FLNB|FLNA|ANXA2|MPRIP|EPB41L2|EPB41L3|EPB41L1|SVIL|LIMCH1|SYNM|MARCKS|ANTXR1|ADD3|DST|MYLK|ADD2|SPTAN1|ADD1
5856	5.6868e-12	1.8767e-10	42	672	127	6282	cytoskeleton	SRCIN1|TLN2|TNC|AKAP12|ANLN|ARHGAP39|STAU1|VCL|FRMD6|PBXIP1|SNTB1|SNTB2|MICAL1|MYOF|CDC42EP3|SYNPO|MAP1B|MICAL3|LMNA|RAI14|RB1|EPB49|FLNB|FLNA|CTNNA3|CTNNA2|MPRIP|EPB41L2|EPB41L3|EPB41L1|SVIL|SIPA1L1|HSPB1|MAP4|SYNM|MARCKS|ADD3|DST|MYO18A|ADD2|SPTAN1|ADD1
5886	7.0953e-08	1.7561e-06	44	979	127	6282	plasma membrane	RALGPS2|MTDH|SRCIN1|TLN2|CTNND1|LMO7|TJAP1|VCL|LPHN2|PCDH1|FRMD6|SNTB1|SNTB2|RASA3|MYOF|SYNPO|CLN3|PTPRZ1|MAP1B|SLC6A15|PCDH7|FLNB|FLNA|CTNNA3|ANXA2|CTNNA2|EPB41L2|EPS15|ARVCF|EPB41L3|EPB41L1|SVIL|SIPA1L1|PI4K2A|PKP4|CYBRD1|HSPB1|SYNM|ANTXR1|TJP2|ADD3|DST|ADD2|ADD1
7010	2.7004e-07	5.3467e-06	20	265	127	6282	cytoskeleton organization	FMNL2|TNIK|TLN2|MAP1B|ANLN|EPB49|FLNB|FLNA|EPB41L2|EPB41L3|EPB41L1|SVIL|LIMCH1|SIPA1L1|SYNM|MICAL1|ANTXR1|DST|ADD2|ADD1
5515	0.00012111	0.0019984	99	3925	127	6282	protein binding	MEF2C|SRCIN1|LMO7|VCL|TRIM47|SRRM2|ACIN1|TNIK|RBL2|FAM21A|DTX3L|SIPA1L2|RAI14|RPTOR|CTNNA3|CTNNA2|ST13|SIPA1L1|PI4K2A|HSPB1|MYO18A|DST|ADD3|ADD2|ADD1|RALGPS2|AKAP12|ANLN|TJAP1|CDC42EP3|SASH1|RGPD8|HS1BP3|EPB49|RPS6|MPRIP|EPS15|ETS1|SMARCC2|FNBP4|PKP4|MAP4|MARCKS|ANTXR1|MYLK|TLN2|HPS4|ZEB2|GLI3|PDCD4|CTAGE5|PBXIP1|SNTB1|SNTB2|LRRFIP2|MICAL1|RANBP2|DOCK10|AHNAK|FMNL2|CLN3|SOX10|SP100|FBXL20|RB1|IFI…
6996	0.00021751	0.0029535	33	878	127	6282	organelle organization	TLN2|HPS4|ANLN|RB1CC1|MICAL1|ACIN1|CHD3|FMNL2|CLN3|TNIK|RBL2|DTX3L|MAP1B|LMNA|RB1|EPB49|RPS6|FLNB|FLNA|EPS15|EPB41L2|EPB41L3|EPB41L1|ETS1|SVIL|LIMCH1|SIPA1L1|SMARCC2|SYNM|ANTXR1|DST|ADD2|ADD1
5198	0.00023866	0.0029535	16	292	127	6282	structural molecule activity	TLN2|MAP1B|LMNA|RPLP2|RPS6|CTNNA3|VCL|CTNNA2|EPB41L2|EPB41L3|EPB41L1|MAP4|SYNM|ADD3|ADD2|SPTAN1
5488	0.0017279	0.019007	116	5133	127	6282	binding	MEF2C|SRCIN1|RPLP2|LMO7|VCL|LPHN2|TRIM47|SRRM2|ACIN1|TNIK|RBL2|FAM21A|DTX3L|SIPA1L2|RAI14|RPTOR|CTNNA3|CTNNA2|ST13|MAP4K4|SIPA1L1|PI4K2A|HSPB1|ADD3|MYO18A|DST|ADD2|ADD1|RALGPS2|AKAP12|ANLN|TJAP1|ZFC3H1|CDC42EP3|SASH1|RGPD8|HS1BP3|ATP13A3|EPB49|RPS6|MPRIP|EPS15|ETS1|SMARCC2|FNBP4|PKP4|MAP4|MARCKS|ANTXR1|MYLK|ZNF536|TLN2|HPS4|ZEB2|GLI3|PDCD4|PCDH1|CTAGE5|FRMD6|PBXIP1|SNTB1|SNTB2|LRRFIP2|MICAL1|RANB…
[truncated: 82 more columns]

## Sheet: 1 day vs CTL_down_proteome
Selected ontology file : bundle://171.0:1/data/GOSlim_Generic
Selected annotation file : bundle://171.0:1/data/H_sapiens_default
Discarded evidence codes :
Overrepresentation
Selected statistical test : Hypergeometric test
Selected correction : Benjamini & Hochberg False Discovery Rate (FDR) correction
Selected significance level : 0.05
The selected cluster :
SLC5A3	ZNF295	MRFAP1	MKI67IP	VGF	SPRY4	RPS19BP1	TOP1	MKLN1	MAK16	FRMD8	FANCI	FAM115A	DDX24	TRPV4	LOXL3	TWISTNB	SH3PXD2A	RRP1	TMEM201	RRP7A	EIF1B	MRPS6	RND3	UHRF1	KRT18	CEP350	MED15	CHST6	RRM2	DSP	KIAA1671	LEPREL1	SLC27A3	AKAP2	LTV1	ADAMTS4	MCL1	HK2	PAF	NUFIP2	TIMP1	IGF1R	NOM1	CERS2	DNAJA1	SLC4A7	UCK2	RSL24D1	THBS1
No annotations were retrieved for the following entities:
FAM115A	KIAA1671	LTV1
GO-ID	p-value	corr p-value	x	n	X	N	Description	Genes in test set
5730	1.73e-06	0.00016608	15	337	67	6283	nucleolus	RRP1|MKI67IP|DDX5|RPS19BP1|C16ORF88|TOP1|DDX56|NOM1|MAK16|DDX24|RSL24D1|PES1|UTP20|TWISTNB|NSA2
[truncated: 20 more columns]

## Sheet: 1 day vs CTL_down_phospho
Selected ontology file : bundle://171.0:1/data/GOSlim_Generic
Selected annotation file : bundle://171.0:1/data/H_sapiens_default
Discarded evidence codes :
Overrepresentation
Selected statistical test : Hypergeometric test
Selected correction : Benjamini & Hochberg False Discovery Rate (FDR) correction
Selected significance level : 0.05
The selected cluster :
DLC1	FLYWCH2	MEF2A	KIAA0556	VAPB	RUSC2	PNISR	ZNF638	XRCC1	AMOTL1	KIAA0319L	RPP30	ARHGEF40	NUP35	DBNL	ZC3HC1	C20ORF112	STRN3	UBR4	SIPA1L2	BCL2L13	C14ORF43	FARP1	ESCO2	CTDSPL2	BAZ1A	NOP2	HUWE1	BAZ1B	TANC2	JUN	SERBP1	MAPK3	ZZZ3	VGLL4	MYBBP1A	DBN1	GIGYF2	DCBLD2	ALDOA	DBNDD1	PALM	CRTC2	STK11IP	LMNB2	PFKFB3	MTX3	AKAP12	AKAP13	AHCTF1
REEP3	DOCK4	C9ORF142	FAM208A	MPRIP	EIF4B	PHF3	GTF2F1	PPID	SALL1	HIST1H3A	HIVEP3	ZNF318	SMCR7L	HNRNPH1	TLN1	FOSL2	FOXK1	ALG3	FOXK2	CAD	EPS15L1	MKI67IP	NUP188	FAM63A	PDCD4	SPRY4	LARP1	ARHGAP21	CD97	CTTN	TMEM230	ARHGAP5	DGCR8	FRMD8	PSMD1	RANBP3	YRDC	ZYX	RANBP2	LRWD1	TPR	FOSL1	FTSJ3	AHNAK	KHDRBS1	TRPM4	SPECC1L	CDK1	SYNRG
No annotations were retrieved for the following entities:
PHLDB1	FLYWCH2	C10ORF47	KIAA0556	NHSL1	PRRC2A	PRRC2B	PNISR	PRRC2C	BOD1L1	KANK2	C12ORF45	TMEM230	SCAF11	BAP18	ARHGEF40	PPP1R18	C20ORF112	KIAA1430	FAM188B	CHAMP1	FAM131B	C9ORF142	FAM208A	POLR2M
GO-ID	p-value	corr p-value	x	n	X	N	Description	Genes in test set
5634	7.6332e-14	8.4728e-12	203	2554	337	6282	nucleus	DLC1|MEF2A|ZNF638|XRCC1|RPP30|NUP35|ZC3HC1|STRN3|UBR4|BCL2L13|C14ORF43|ESCO2|NOP2|BAZ1A|BAZ1B|HUWE1|SERBP1|JUN|MAPK3|ZZZ3|VGLL4|MYBBP1A|CRTC2|LMNB2|AKAP13|AHCTF1|COIL|TCF20|ATN1|NUP50|TCF3|RGPD8|CCDC86|TP53BP1|RPS6|DDX5|TNKS1BP1|ZNF217|IRF2BPL|SRSF6|ETS1|TRPS1|MARCKS|UTP14A|TCF12|RERE|NCOR2|ADAR|CCNT2|ZNF295|TCOF1|NFKB1|TERF2IP|SENP7|CCNE2|RRP1B|PBXIP1|RRN3|USP10|BRD4|ERRFI1|SRPK2|HIST1H1E|EMSY|T…
3677	7.222e-09	4.0082e-07	82	826	337	6282	DNA binding	MEF2A|FOSL2|FOXK1|FOXK2|ZNF295|NFKB1|TERF2IP|ZNF638|XRCC1|SETX|PSIP1|MLL3|FOSL1|DNAJC2|ORC1|ORC2|KHDRBS1|HIST1H1E|ZNF280C|SOX13|RBL2|STRN3|TTF1|MTA1|RB1|IFI16|MCM2|SPEN|ZFR|NCL|HMGA1|C14ORF43|ESCO2|JUNB|HUWE1|JUN|ASH1L|ZZZ3|MGA|TNFAIP3|MYBBP1A|AGFG1|WRNIP1|SCML2|SOX5|AHCTF1|POLR2A|TCF20|TSC22D4|CENPB|HMGXB4|CENPC1|ZNF697|NFAT5|POU2F1|NFATC2|TCF3|BAZ2A|ETV3|SETDB1|ERF|KAT7|PDS5B|ZMYM3|TP53BP1|PPP1…
50789	1.8564e-06	5.3519e-05	182	2618	337	6282	regulation of biological process	DLC1|NCBP1|MEF2A|VAPB|RBM15B|ITPKB|CNOT4|ESF1|TBC1D15|PUM1|PSIP1|ACIN1|MLL3|NQO1|DNAJC2|AKIRIN2|ORC2|DBNL|IRS2|ZC3HC1|RBL2|DTL|USP1|STRN3|RBL1|STIM2|SIPA1L2|MTA1|BCL2L13|C14ORF43|JUNB|FARP1|RALGAPA1|NOP2|BAZ1A|BAZ1B|LRP12|JUN|SERBP1|MAPK3|MGA|ZZZ3|VGLL4|TNFAIP3|AKAP1|AKAP2|DST|MYBBP1A|DBN1|MAVS|DCBLD2|ALDOA|PALM|CRTC2|AGFG1|SIPA1|SOX5|AKAP12|AHCTF1|AKAP13|AKAP11|SCRIB|PXN|PTK2|TCF20|ATN1|ZNF697|T…
3676	1.9286e-06	5.3519e-05	113	1426	337	6282	nucleic acid binding	NCBP1|MEF2A|RBM15B|ZNF638|XRCC1|SETX|CNOT4|SRRM2|PSIP1|PUM1|DDX21|ACIN1|MLL3|DNAJC2|ORC1|ORC2|RBL2|STRN3|MTA1|C14ORF43|ESCO2|JUNB|NOP2|HUWE1|SERBP1|JUN|ZZZ3|MGA|AKAP1|TNFAIP3|MYBBP1A|AGFG1|SOX5|AHCTF1|TCF20|ZNF697|CENPC1|TCF3|SETDB1|ZC3H13|KAT7|ZMYM3|TP53BP1|WHSC1|DDX5|EIF4B|ZNF217|SRSF6|ETS1|TRPS1|GTF2F1|SALL1|HIST1H3A|HIVEP3|ZNF318|HNRNPH1|TCF12|RERE|NCOR2|ADAR|FOSL2|FOXK1|CPEB4|ZNF295|FOXK2|NF…
3700	4.9941e-06	0.00011087	34	280	337	6282	transcription factor activity	MEF2A|FOSL2|FOXK1|SCML2|FOXK2|SOX5|AHCTF1|NFKB1|TSC22D4|NFAT5|POU2F1|NFATC2|TCF3|FOSL1|ETV3|ERF|KAT7|SOX13|STRN3|TTF1|MTA1|RB1|SPEN|HMGA1|JUNB|ZNF217|ETS1|TRPS1|JUN|SALL1|MGA|NFIC|TCF12|RERE
5654	2.7145e-05	0.00050217	58	636	337	6282	nucleoplasm	CCNT2|NCBP1|MEF2A|RBM15B|NFKB1|CAD|MKI67IP|TERF2IP|ZNF638|XRCC1|SETX|CCNE2|ESF1|RRN3|SRRM2|TPR|ORC1|ORC2|AKIRIN2|CDK1|RBL2|STRN3|USP1|RBL1|TTF1|MTA1|RB1|IFI16|MCM2|NCL|HMGA1|NRIP1|JUN|MAPK3|MGA|NUP98|AHCTF1|COIL|POLR2A|NUMA1|SQSTM1|NUP50|POU2F1|GTF3C2|TCF3|ATRIP|ETV3|KAT7|ZMYM2|TP53BP1|ITPR3|INTS10|ZNF217|POLDIP3|GTF2F1|HNRNPH1|NCOR2|RERE
30528	9.1403e-05	0.0014494	53	589	337	6282	transcription regulator activity	MEF2A|FOSL2|FOXK1|FOXK2|NFKB1|PBXIP1|FOSL1|AKIRIN2|KHDRBS1|SOX13|STRN3|TTF1|MTA1|SPEN|IFI16|RB1|HMGA1|JUNB|NRIP1|BAZ1A|BAZ1B|NAB2|JUN|ASH1L|MAPK3|MGA|SCML2|SOX5|AHCTF1|TCF20|ATN1|TSC22D4|NFAT5|POU2F1|NFATC2|TCF3|BAZ2A|ETV3|ERF|KAT7|TP53BP1|PPP1R10|DDX5|ZNF217|ETS1|TRPS1|GTF2F1|SALL1|HIVEP3|NFIC|TCF12|NCOR2|RERE
8092	0.00023651	0.0029908	32	310	337	6282	cytoskeletal protein binding	ALDOA|DLC1|TLN1|SHROOM4|VAPB|SSFA2|LMO7|PXN|CDC42EP3|AFAP1|PLEC|DBNL|STX1A|BAIAP2L1|MAP1B|SUN2|FLNC|EPB49|FARP1|MPRIP|TNKS1BP1|RAB11FIP5|TNS1|LIMCH1|SVIL|SYNM|MARCKS|AKAP1|DBN1|DST|FHOD1|RANBP10
5856	0.00024249	0.0029908	57	672	337	6282	cytoskeleton	DLC1|TLN1|PRC1|ARHGAP21|CTTN|PBXIP1|FRMD8|MICAL1|ZYX|DBNL|CDK1|STX1A|SH3PXD2A|FAM82A2|DTL|UBR4|TBCEL|RB1|FLNC|SLC9A3R1|FARP1|TNS1|FRMD4A|MAPK3|SEMA4C|TNFAIP3|DBN1|DST|FHOD1|ALDOA|PPP4R2|LMNB2|VIM|AKAP12|CEP55|AKAP11|PXN|NUMA1|PTK2|NDRG1|AFAP1|CDC42EP3|NEFM|PLEC|NES|MAP1A|MAP1B|LMNA|KIF18B|EPB49|MPRIP|CSPP1|SVIL|SYNM|MARCKS|HNRNPH1|RANBP10
5635	0.00045184	0.0050154	19	152	337	6282	nuclear envelope	NUP98|RGPD8|MTDH|AGFG1|LMNB2|DTL|TOR1AIP1|SUN2|LMNA|NUP188|WHSC1|ITPR3|NUP214|NUP50|POM121C|RANBP2|NUP107|TPR|NUP35
5515	0.00078474	0.0079187	238	3925	337	6282	protein binding	DLC1|MEF2A|VAPB|XRCC1|AMOTL1|RPP30|DBNL|ZC3HC1|STRN3|UBR4|SIPA1L2|FARP1|NOP2|BAZ1A|BAZ1B|HUWE1|SERBP1|JUN|MAPK3|GIGYF2|DBN1|MYBBP1A|DBNDD1|ALDOA|PALM|CRTC2|STK11IP|PFKFB3|AKAP12|AKAP13|AKAP11|COIL|PXN|TJAP1|SCRIB|TCF20|ATN1|NUP50|TCF3|CDC42EP3|RGPD8|TP53BP1|PPFIBP1|EHBP1|RPS6|DDX5|TNKS1BP1|ZNF217|ETS1|SRSF6|TRPS1|FNBP4|MARCKS|UTP14A|TCF12|NCOR2|RERE|RANBP10|ZNF295|TCOF1|NFKB1|TERF2IP|CCNE2|RRP1B|…
43226	0.001055	0.0097586	263	4438	337	6282	organelle	DLC1|MEF2A|VAPB|ZNF638|XRCC1|RPP30|NUP35|DBNL|ZC3HC1|STRN3|UBR4|BCL2L13|C14ORF43|ESCO2|FARP1|NOP2|BAZ1A|BAZ1B|HUWE1|SERBP1|JUN|MAPK3|ZZZ3|VGLL4|MYBBP1A|DBN1|ALDOA|PALM|CRTC2|LMNB2|MTX3|AKAP12|AKAP13|AHCTF1|AKAP11|COIL|PXN|TJAP1|TCF20|ATN1|NUP50|TCF3|CDC42EP3|RGPD8|CCDC86|TP53BP1|RPS6|DDX5|CSPP1|TNKS1BP1|ZNF217|ETS1|SRSF6|IRF2BPL|TRPS1|MARCKS|UTP14A|TCF12|NCOR2|RERE|RANBP10|ADAR|CCNT2|ZNF295|TCOF1…
5694	0.0015654	0.013366	29	303	337	6282	chromosome	AHCTF1|MKI67IP|TERF2IP|CENPB|CENPC1|BAZ2A|ORC1|ORC2|SETDB1|HIST1H1E|PDS5B|RBL2|TP53BP1|SUN2|PPP1R10|MCM2|RB1|MLF1IP|HMGA1|JUNB|ATRX|TNKS1BP1|BAZ1A|BAZ1B|JUN|SALL1|TELO2|HIST1H3A|NUP107
6259	0.0029485	0.023377	29	316	337	6282	DNA metabolic process	NUP98|WRNIP1|CAD|TERF2IP|XRCC1|SETX|CCNE2|PSIP1|USP10|BAZ2A|TCF3|DNAJC2|ORC1|ATRIP|ORC2|EMSY|KAT7|DTL|NASP|TP53BP1|MCM2|HMGA1|ESCO2|JUNB|TNKS1BP1|ATRX|BAZ1B|CSNK1E|NFIC
6996	0.0052482	0.038837	64	878	337	6282	organelle organization	DLC1|TLN1|PRC1|CAD|TERF2IP|MICAL1|ACIN1|MLL3|TOMM34|CDK1|HIST1H1E|EMSY|ZC3HC1|RBL2|RBL1|TTF1|RB1|MCM2|NCL|HMGA1|ARHGEF11|BAZ1A|HUWE1|BAZ1B|LIMCH1|JUN|ASH1L|DBN1|DST|FHOD1|ALDOA|PALM|NUP98|SHROOM4|MTX3|SIPA1|AHCTF1|CEP55|NUMA1|PTK2|RB1CC1|TCF3|BAZ2A|NEFM|SETDB1|KAT7|PDS5B|NASP|MAP1B|NF1|SUN2|LMNA|DOCK7|WHSC1|RPS6|EPB49|TNKS1BP1|DOT1L|ETS1|SVIL|HIST1H3A|SYNM|RERE|RANBP10
3779	0.0058483	0.040572	19	189	337	6282	actin binding	ALDOA|DBNL|TLN1|SHROOM4|BAIAP2L1|SSFA2|MAP1B|FLNC|EPB49|MPRIP|TNS1|LIMCH1|SVIL|MARCKS|DBN1|AFAP1|DST|FHOD1|PLEC
[truncated: 205 more columns]

## Sheet: 3 days vs CTL_down_proteome
Selected ontology file : bundle://171.0:1/data/GOSlim_Generic
Selected annotation file : bundle://171.0:1/data/H_sapiens_default
Discarded evidence codes :
Overrepresentation
Selected statistical test : Hypergeometric test
Selected correction : Benjamini & Hochberg False Discovery Rate (FDR) correction
Selected significance level : 0.05
The selected cluster :
TTI2	KIFC1	FASTKD2	PLXNA4	PRC1	ATP1B3	PITPNA	EIF5	MORF4L2	AURKA	AURKB	ACSS2	PNP	FAH	TOP1	WDR76	TFB2M	ARHGEF40	BCL7B	LAD1	PCM1	MRTO4	SUZ12	TTPAL	UHRF1	GAPVD1	DSP	SDAD1	KIF4A	MCL1	GNE	SIPA1	SOX5	PAF	DUSP11	TAGLN3	PUS7	PPAT	FAM207A	TIMP1	C1ORF55	EIF3A	DDX47	EIF3H	QTRTD1	CDC123	NUP50	DNAJA1	EIF3L	SLC4A1AP
No annotations were retrieved for the following entities:
C1ORF55	TTI2	WDR76	ARHGEF40	SPATS2L	GPRC5B	LTV1	ABRACL	FAM207A
GO-ID	p-value	corr p-value	x	n	X	N	Description	Genes in test set
6259	7.7862e-06	0.00084091	21	316	143	6283	DNA metabolic process	MSH2|NASP|GINS3|MORF4L2|GINS4|POLA1|MLH1|MCM2|MCM3|MCM4|MCM5|FAH|TOP1|UHRF1|MCM7|POLD2|DNMT1|CHAF1A|KPNA2|CHAF1B|ERCC1
6139	9.5059e-05	0.0051332	45	1155	143	6283	nucleobase, nucleoside, nucleotide and nucleic acid metabolic process	SMARCAD1|ATP1B3|FIGNL1|GNE|MORF4L2|POLA1|UPP1|SOX5|MLH1|DUSP11|PNP|PPAT|PUS7|FAH|TOP1|MCM7|QTRTD1|TFB2M|ERCC1|UAP1|MAT2A|MSH2|NASP|GINS3|GINS4|GRSF1|MCM2|MCM3|PCM1|DDX5|MCM4|MCM5|RPF1|UHRF1|DDX56|GTF2F1|POLD2|MTAP|DNMT1|PES1|CHAF1A|UTP20|UTP14A|KPNA2|CHAF1B
44238	0.00051333	0.01848	81	2688	143	6283	primary metabolic process	SLC5A3|ATP1B3|FIGNL1|PITPNA|EIF5|MORF4L2|MLH1|AURKA|AURKB|ACSS2|PNP|FAH|FAR1|TOP1|MCM7|AGPAT9|USP11|TFB2M|CASP2|LIMK1|MCM2|MCM3|PCM1|MCM4|MCM5|SUZ12|PFDN2|PPM1G|UHRF1|CHST6|MTAP|DSP|SLC27A3|KPNA2|UBE2S|SMARCAD1|GNE|POLA1|HK2|UPP1|SOX5|ASNS|DUSP11|PPAT|PUS7|EIF3A|EIF3H|ALDH1A3|QTRTD1|FASN|GGPS1|DNAJA1|INPP5F|EIF3L|HSPA8|ERCC1|PLAT|UAP1|TBXAS1|MAT2A|MSH2|NASP|GINS3|GINS4|GRSF1|BIRC6|DDX5|CDC27|RPF1…
9058	0.00073518	0.01985	38	1004	143	6283	biosynthetic process	ATP1B3|GNE|EIF5|POLA1|SOX5|ASNS|ACSS2|PNP|PPAT|FAR1|TOP1|EIF3A|MCM7|EIF3H|ALDH1A3|QTRTD1|AGPAT9|FASN|GGPS1|TFB2M|EIF3L|UAP1|TBXAS1|MAT2A|NASP|GINS3|GINS4|MCM2|MCM3|PCM1|MCM4|MCM5|EIF4B|CHST6|GTF2F1|POLD2|CHAF1A|CHAF1B
7049	0.0010754	0.02323	22	478	143	6283	cell cycle	KIFC1|PRC1|MSH2|NASP|POLA1|HK2|MLH1|AURKA|AURKB|MCM2|MCM3|CDC27|FAH|PPM1G|UHRF1|MCM7|RIF1|CDC123|CHAF1A|KPNA2|UBE2S|CHAF1B
5730	0.0015684	0.028231	17	337	143	6283	nucleolus	SDAD1|S100A16|TSR1|MORF4L2|POLA1|DDX5|RPF1|MRTO4|TOP1|EIF3A|DDX47|DDX56|TOE1|EIF3L|PES1|UTP14A|UTP20
8152	0.0018906	0.029169	85	2962	143	6283	metabolic process	SLC5A3|ATP1B3|FIGNL1|PITPNA|PREX1|EIF5|MORF4L2|MLH1|AURKA|AURKB|ACSS2|VGF|PNP|FAH|FAR1|TOP1|MCM7|AGPAT9|USP11|TFB2M|LOXL4|CASP2|LIMK1|MCM2|MCM3|PCM1|MCM4|MCM5|SUZ12|PFDN2|PPM1G|UHRF1|CHST6|MTAP|DSP|JMJD1C|SLC27A3|KPNA2|UBE2S|SMARCAD1|GNE|POLA1|HK2|UPP1|SOX5|ASNS|DUSP11|PPAT|PUS7|EIF3A|EIF3H|ALDH1A3|QTRTD1|FASN|GGPS1|DNAJA1|INPP5F|EIF3L|HSPA8|ERCC1|PLAT|UAP1|TBXAS1|MAT2A|MSH2|NASP|GINS3|GINS4|GRSF…
228	0.0036303	0.049009	8	111	143	6283	nuclear chromosome	SUZ12|MCM7|POLA1|MLH1|MCM2|AURKB|MCM3|ERCC1
[truncated: 102 more columns]

## Sheet: 3 days vs CTL_down_phospho
Selected ontology file : bundle://171.0:1/data/GOSlim_Generic
Selected annotation file : bundle://171.0:1/data/H_sapiens_default
Discarded evidence codes :
Overrepresentation
Selected statistical test : Hypergeometric test
Selected correction : Benjamini & Hochberg False Discovery Rate (FDR) correction
Selected significance level : 0.05
The selected cluster :
FLYWCH1	TGOLN2	FLYWCH2	NAF1	DYNC1LI1	VAPB	PRR12	RUSC2	PNISR	ZNF638	KIAA0319L	AMOTL1	INCENP	RPP30	ARHGEF40	FAM103A1	NUP35	CDCA3	ANAPC1	DBNL	ZC3HC1	CIZ1	LIG1	C20ORF112	SPIRE1	PCM1	ESCO2	CTDSPL2	MAPK1	GRB10	NOP2	BAZ1B	PTRF	HUWE1	NAV1	TANC2	SERBP1	MAPK3	ZZZ3	TGFB1I1	LRCH4	VGLL4	PIAS1	BIN1	SCAF8	MYBBP1A	MYO18A	GIGYF2	SUPT6H	KIAA0947
KAT7	ZMYM2	PTPN2	ZMYM3	WAPAL	SACS	ATAD2	WHSC1	SMEK1	EPB49	INTS10	REEP3	C9ORF142	MPRIP	DOCK4	EIF4B	PLEKHA4	PHF3	EAF1	C2ORF44	GTF2F1	SALL1	PPID	HIVEP3	C2ORF49	DNMT1	SMCR7L	HNRNPH1	GPATCH8	TLN1	RSF1	CDK18	FOXK1	ARID4B	HPS4	NUP188	CAD	MKI67IP	FAM63A	TENC1	SPRY4	LARP1	ARHGAP21	CD97	ARHGAP5	PEX1	DGCR8	FRMD8	PSMD1	EDC3
No annotations were retrieved for the following entities:
FLYWCH2	FAM193A	NHSL1	PRR14L	PRRC2A	PRRC2B	PNISR	PRRC2C	BOD1L1	C1ORF55	C12ORF45	SCAF11	BAP18	ARHGEF40	FAM103A1	PIEZO1	RPRD1B	PPP1R18	C20ORF112	FAM188B	KIAA1430	CHAMP1	FAM131B	C9ORF142	POLR2M	KIAA0947
GO-ID	p-value	corr p-value	x	n	X	N	Description	Genes in test set
5634	3.7987e-13	4.1406e-11	208	2554	351	6282	nucleus	FLYWCH1|TGOLN2|NAF1|ZNF638|INCENP|RPP30|NUP35|ANAPC1|ZC3HC1|CIZ1|LIG1|PCM1|ESCO2|MAPK1|NOP2|HUWE1|PTRF|BAZ1B|SERBP1|MAPK3|ZZZ3|PIAS1|VGLL4|LRCH4|TGFB1I1|BIN1|SCAF8|MYBBP1A|MYO18A|SUPT6H|CRTC2|LMNB1|TICRR|LMNB2|AKAP13|AHCTF1|PPAN|TCF20|TPI1|ATN1|NUP50|TCF3|ASXL2|CCDC86|MKI67|TP53BP2|TP53BP1|RPS6|DDX5|HNRNPA1|TNKS1BP1|ZNF217|ETS1|IRF2BPL|TRPS1|MARCKS|CHAF1B|TCF12|NCOR2|RERE|ADAR|CCNT2|ZNF532|TCOF1|…
3677	2.3898e-08	1.3024e-06	83	826	351	6282	DNA binding	FLYWCH1|FOXK1|ZNF532|PRR12|ARID4B|ZNF295|NFKB1|ZNF638|TERF2IP|ORC6|MLL3|DNAJC2|ORC2|ZNF280C|SOX13|RBL2|LIG1|MTA1|RB1|IFI16|MCM2|SPEN|PCM1|NCL|JUNB|ESCO2|MAPK1|HUWE1|ASH1L|MGA|ZZZ3|PRIC285|PIAS1|MYBBP1A|MYO18A|SUPT6H|WRNIP1|SCML2|ZNF800|SOX5|AHCTF1|ABI2|SOX8|POLR2A|CHD9|TCF20|CENPB|HMGXB4|CENPC1|POU2F1|NFAT5|OTUD7B|GATAD2B|RUNX1|FOXD2|TCF3|TFDP1|ETV3|SETDB1|ERF|KAT7|PDS5B|ZMYM3|TP53BP1|PPP1R10|WHS…
5856	2.1894e-07	6.6277e-06	69	672	351	6282	cytoskeleton	DYNC1LI1|TLN1|PRC1|ARHGAP21|PBXIP1|FRMD8|INCENP|MICAL1|CDK1|DBNL|STX1A|ARHGEF2|DTL|TPX2|SPIRE1|TBCEL|RB1|PALLD|PCM1|FLNC|EML3|MAPK1|SMTN|RIF1|NAV1|FRMD4A|MAPK3|SEMA4C|HSPB1|TGFB1I1|STMN1|BIN1|MYO18A|FHOD1|FGD1|PPP4R2|LMNB1|LMNB2|VIM|AKAP12|ABI2|ANLN|CEP55|AKAP11|PXN|NUMA1|PTK2|SKA3|NDRG1|CLASP1|CDC42EP3|AFAP1|NEFM|PLEC|MICALL2|NES|MAP1B|LMNA|CENPF|SMEK1|EPB49|CDC25B|MPRIP|MAP1S|SYNM|MARCKS|ARAP3|…
5515	2.4322e-07	6.6277e-06	263	3925	351	6282	protein binding	TGOLN2|NAF1|DYNC1LI1|VAPB|AMOTL1|INCENP|RPP30|ANAPC1|DBNL|ZC3HC1|CIZ1|LIG1|SPIRE1|PCM1|MAPK1|GRB10|NOP2|HUWE1|PTRF|BAZ1B|SERBP1|MAPK3|PIAS1|LRCH4|TGFB1I1|BIN1|SCAF8|MYBBP1A|MYO18A|GIGYF2|SUPT6H|CRTC2|LMNB1|TICRR|AKAP12|ASAP1|AKAP13|AKAP11|PXN|SCRIB|TJAP1|PPAN|TCF20|TPI1|ATN1|GORASP2|NUP50|SKA3|CDC42EP3|TCF3|ASXL2|OSBPL3|MKI67|TP53BP2|TP53BP1|PPFIBP1|EHBP1|DDX5|RPS6|HNRNPA1|TNKS1BP1|ZNF217|ETS1|TR…
50789	1.52e-06	3.3136e-05	189	2618	351	6282	regulation of biological process	DYNC1LI1|NAF1|NCBP1|VAPB|ITPKB|CNOT4|ESF1|TBC1D15|DAB2|EIF4EBP1|PUM1|SPRED2|SPRED1|ACIN1|MLL3|NQO1|DNAJC2|ORC2|ANAPC1|DBNL|IRS2|ZC3HC1|RBL2|DTL|CIZ1|USP1|RBL1|STIM2|MTA1|PCM1|JUNB|MAPK1|RALGAPA1|GRB10|NOP2|PTRF|BAZ1B|SERBP1|MAPK3|MGA|HSPB1|ZZZ3|STMN1|TGFB1I1|VGLL4|PIAS1|BIN1|AKAP2|MYBBP1A|MYO18A|SUPT6H|FGD1|CRTC2|TICRR|SOX5|AKAP12|AHCTF1|AKAP13|ASAP1|ANLN|AKAP11|SOX8|SCRIB|PXN|PTK2|TCF20|ATN1|NUM…
6996	5.7378e-06	0.00010424	79	878	351	6282	organelle organization	DYNC1LI1|TLN1|RSF1|PRC1|HPS4|ARID4B|CAD|TERF2IP|PEX1|INCENP|MICAL1|ACIN1|MLL3|TOMM34|CDCA3|ANAPC1|CDK1|ARHGEF2|ZC3HC1|RBL2|LIMK1|RBL1|TPX2|RB1|MCM2|PALLD|PCM1|NCL|ARHGEF11|EYA4|BAZ1B|HUWE1|NAV1|ASH1L|JMJD1C|STMN1|FHOD1|SUPT6H|FGD1|NUP98|SHROOM4|MTX3|AHCTF1|ABI2|ANLN|CEP55|CHD9|NUMA1|PTK2|SKA3|CLASP1|TCF3|NEFM|INF2|SETDB1|KAT7|DNM1L|PDS5B|NASP|NF1|MAP1B|SUN2|LMNA|CENPF|WHSC1|RPS6|EPB49|CDC25B|TNKS…
3676	9.6317e-06	0.00014998	114	1426	351	6282	nucleic acid binding	FLYWCH1|NAF1|NCBP1|PRR12|ZNF638|CNOT4|SRRM2|PUM1|ORC6|DDX21|ACIN1|MLL3|DNAJC2|ORC2|RBL2|DARS|CIZ1|LIG1|MTA1|PCM1|ESCO2|JUNB|MAPK1|NOP2|HUWE1|PTRF|SERBP1|ZZZ3|MGA|PIAS1|SCAF8|MYBBP1A|MYO18A|SUPT6H|SOX5|AHCTF1|SOX8|TCF20|CENPC1|OTUD7B|RUNX1|TCF3|TFDP1|SETDB1|ZC3H13|KAT7|ZMYM3|TP53BP1|WHSC1|DDX5|HNRNPA1|EIF4B|ZNF217|EAF1|ETS1|TRPS1|GTF2F1|SALL1|HIVEP3|DNMT1|HNRNPH1|TCF12|NCOR2|RERE|GPATCH8|ADAR|FOXK…
5694	6.3949e-05	0.00087131	34	303	351	6282	chromosome	DYNC1LI1|ARID4B|AHCTF1|MKI67IP|TERF2IP|CHD9|CENPB|INCENP|CENPC1|SKA3|ORC6|CLASP1|ORC2|SETDB1|PDS5B|MKI67|RBL2|TP53BP1|SUN2|WAPAL|CENPF|PPP1R10|RB1|MCM2|MLF1IP|JUNB|ATRX|TNKS1BP1|RIF1|BAZ1B|SALL1|TELO2|DNMT1|NUP107
5654	9.0107e-05	0.0010913	58	636	351	6282	nucleoplasm	CCNT2|NCBP1|NFKB1|CAD|MKI67IP|TERF2IP|ZNF638|CCNE2|ESF1|RRN3|SRRM2|ORC6|TPR|ORC2|ANAPC1|CDK1|RBL2|LIG1|USP1|RBL1|MTA1|RB1|IFI16|MCM2|PCM1|NCL|MAPK1|PTRF|MAPK3|MGA|LRCH4|PIAS1|NUP98|AHCTF1|POLR2A|NUMA1|TOE1|SQSTM1|NUP50|POU2F1|TCF3|ETV3|TFDP1|KAT7|ZMYM2|TP53BP1|ITPR3|INTS10|HNRNPA1|CDC25B|ZNF217|EAF1|GTF2F1|THRAP3|NOP58|HNRNPH1|NCOR2|RERE
8092	0.00010124	0.0011035	34	310	351	6282	cytoskeletal protein binding	TLN1|SHROOM4|VAPB|SSFA2|ABI2|LMO7|ANLN|PXN|CLASP1|MKL2|CDC42EP3|AFAP1|PLEC|INF2|DBNL|STX1A|ARHGEF2|BAIAP2L1|MAP1B|SUN2|SPIRE1|PALLD|FLNC|EPB49|MPRIP|TNKS1BP1|RAB11FIP5|SMTN|MAP1S|SYNM|MARCKS|STMN1|FHOD1|RANBP10
30528	0.00014215	0.0014086	54	589	351	6282	transcription regulator activity	RSF1|FOXK1|NFKB1|PBXIP1|MKL2|SOX13|MTA1|SPEN|IFI16|RB1|PCM1|JUNB|BAZ1B|PTRF|ASH1L|MAPK3|MGA|PRIC285|TGFB1I1|LRCH4|PIAS1|SUPT6H|SCML2|SOX5|AHCTF1|SOX8|TCF20|ATN1|POU2F1|NFAT5|GATAD2B|FOXD2|RUNX1|TCF3|ETV3|TFDP1|ERF|KAT7|TP53BP1|PPP1R10|DDX5|ZNF217|EAF1|ETS1|TRPS1|GTF2F1|SALL1|THRAP3|HIVEP3|DNMT1|NFIC|TCF12|NCOR2|RERE
3700	0.00017419	0.0015822	31	280	351	6282	transcription factor activity	FOXK1|SCML2|SOX5|AHCTF1|NFKB1|SOX8|POU2F1|NFAT5|GATAD2B|FOXD2|RUNX1|TCF3|ETV3|TFDP1|ERF|KAT7|SOX13|MTA1|RB1|SPEN|PCM1|JUNB|ZNF217|ETS1|TRPS1|SALL1|MGA|NFIC|TCF12|RERE|SUPT6H
5488	0.00020216	0.001695	311	5133	351	6282	binding	FLYWCH1|TGOLN2|NAF1|DYNC1LI1|VAPB|PRR12|ZNF638|AMOTL1|INCENP|RPP30|ANAPC1|DBNL|ZC3HC1|CIZ1|LIG1|SPIRE1|PCM1|ESCO2|MAPK1|GRB10|NOP2|NAV1|HUWE1|PTRF|BAZ1B|TANC2|SERBP1|MAPK3|ZZZ3|TGFB1I1|LRCH4|PIAS1|BIN1|SCAF8|MYBBP1A|MYO18A|GIGYF2|SUPT6H|CRTC2|LMNB1|TICRR|AKAP12|ASAP1|AKAP13|AHCTF1|AKAP11|PXN|SCRIB|TJAP1|PPAN|TPI1|TCF20|ATN1|GORASP2|NUP50|SKA3|CDC42EP3|TCF3|ASXL2|ZC3H13|OSBPL3|MKI67|TP53BP2|CRIP2|…
16043	0.0014505	0.011293	102	1402	351	6282	cellular component organization	NCBP1|DYNC1LI1|PRC1|DAB2|INCENP|PUM1|ACIN1|MLL3|CDCA3|ANAPC1|DBNL|ZC3HC1|RBL2|DARS|RBL1|PCM1|NAV1|HUWE1|PTRF|BAZ1B|PIAS1|STMN1|BIN1|SUPT6H|FGD1|TICRR|MTX3|AHCTF1|ANLN|PXN|PTK2|NUMB|SKA3|CLASP1|TCF3|SETDB1|KAT7|WHSC1|RPS6|EPB49|TNKS1BP1|EAF1|ETS1|GTF2F1|SALL1|DNMT1|CHAF1B|RERE|RANBP10|TLN1|RSF1|ARID4B|HPS4|CAD|MKI67IP|TERF2IP|LSM14A|PEX1|MICAL1|TOMM34|SRPK2|CDK1|ARHGEF2|SYNRG|LIMK1|TPX2|MCM2|RB1|P…
7010	0.0016401	0.011918	27	265	351	6282	cytoskeleton organization	FGD1|TLN1|PRC1|SHROOM4|ABI2|ANLN|PTK2|MICAL1|CLASP1|NEFM|INF2|ARHGEF2|LIMK1|MAP1B|NF1|SUN2|PCM1|EPB49|PALLD|ARHGEF11|NAV1|MAP1S|SYNM|STMN1|ARAP3|FHOD1|RANBP10
5635	0.0019092	0.013006	18	152	351	6282	nuclear envelope	NUP98|MTDH|LMNB1|LMNB2|DTL|TOR1AIP1|SUN2|LMNA|CENPF|WHSC1|NUP188|ITPR3|NUP214|NUP50|RANBP2|NUP107|TPR|NUP35
43226	0.0027826	0.017841	271	4438	351	6282	organelle	FLYWCH1|TGOLN2|NAF1|DYNC1LI1|VAPB|ZNF638|INCENP|RPP30|NUP35|ANAPC1|DBNL|ZC3HC1|CIZ1|LIG1|SPIRE1|PCM1|ESCO2|MAPK1|NOP2|NAV1|HUWE1|PTRF|BAZ1B|SERBP1|MAPK3|ZZZ3|TGFB1I1|LRCH4|VGLL4|PIAS1|BIN1|SCAF8|MYBBP1A|MYO18A|SUPT6H|CRTC2|LMNB1|TICRR|MTX3|LMNB2|AKAP12|AKAP13|AHCTF1|AKAP11|PXN|TJAP1|PPAN|TCF20|TPI1|ATN1|GORASP2|NUP50|SKA3|CDC42EP3|TCF3|ASXL2|CCDC86|MKI67|TP53BP2|TP53BP1|DDX5|RPS6|HNRNPA1|TNKS1BP1…
7049	0.0034043	0.020615	41	478	351	6282	cell cycle	CCNT2|DYNC1LI1|PRC1|TICRR|AHCTF1|ANLN|CEP55|NUMA1|EIF4EBP1|INCENP|PSMD1|SKA3|CLASP1|TCF3|DNAJC2|TFDP1|CDCA3|SPECC1L|ANAPC1|CDK1|ARHGEF2|ZC3HC1|PDS5B|RBL2|MKI67|LIG1|NASP|RBL1|SUN2|TPX2|CENPF|RB1|MCM2|RPS6|ESCO2|CDC25B|MAPK1|RIF1|MAPK3|STMN1|CHAF1B
3779	0.0041862	0.024016	20	189	351	6282	actin binding	INF2|DBNL|TLN1|SHROOM4|BAIAP2L1|SSFA2|MAP1B|SPIRE1|ANLN|PALLD|FLNC|EPB49|MPRIP|SMTN|MAP1S|MARCKS|MKL2|AFAP1|FHOD1|PLEC
8283	0.0070308	0.038318	20	198	351	6282	cell proliferation	SETDB1|ERF|PDS5B|MKI67|DTL|NASP|TPX2|CENPF|IFI16|MCM2|PCM1|RPS6|PRKCD|SCRIB|JUNB|DAB2|NUMB|BIN1|NCOR2|TFDP1
5622	0.007974	0.041389	308	5218	351	6282	intracellular	FLYWCH1|TGOLN2|NAF1|DYNC1LI1|VAPB|RUSC2|ZNF638|AMOTL1|INCENP|RPP30|NUP35|CDCA3|ANAPC1|DBNL|ZC3HC1|CIZ1|LIG1|SPIRE1|PCM1|ESCO2|MAPK1|GRB10|NOP2|PTRF|BAZ1B|HUWE1|NAV1|SERBP1|MAPK3|ZZZ3|TGFB1I1|LRCH4|VGLL4|PIAS1|BIN1|SCAF8|MYBBP1A|MYO18A|SUPT6H|CRTC2|LMNB1|TICRR|MTX3|LMNB2|AKAP12|ASAP1|AKAP13|AHCTF1|AKAP11|TJAP1|SCRIB|PXN|PPAN|TPI1|TCF20|ATN1|GORASP2|NUP50|SKA3|CDC42EP3|TCF3|ASXL2|CCDC86|MKI67|TP53B…
6259	0.0097089	0.048103	28	316	351	6282	DNA metabolic process	NUP98|TICRR|WRNIP1|CAD|TERF2IP|CCNE2|USP10|ORC6|TCF3|DNAJC2|ORC2|KAT7|DTL|TP53BP1|LIG1|NASP|CENPF|MCM2|ESCO2|JUNB|TNKS1BP1|ATRX|EYA4|BAZ1B|DNMT1|NFIC|CHAF1B|MYO18A
[truncated: 205 more columns]

[truncated: 2 more sheets: 3 days vs 1 day_down_proteome, 3 days vs 1 day_down_phospho]
