# Supplementary material for: ROCK1 is a potential combinatorial drug target for BRAF mutant melanoma
Source: Mol Syst Biol. 2014 Dec 23;10(12):772. doi: 10.15252/msb.20145450 (PMC4300494; doi:10.15252/msb.20145450)
Supplement: Supplementary file 8 [file msb0010-0772-sd8.xlsx]

## Sheet: ERKi screen
Tag	GeneSymbol	Gene_Identifier	Fold change	p value
TRCN0000001944	AAK1	22848	0.587911	0.0253042
TRCN0000082348	AAK1	22848	0.531514	0.00379594
TRCN0000082351	AAK1	22848	0.585636	0.000243047
TRCN0000039891	AKT3	10000	0.627267	0.00181609
TRCN0000000786	ALK	238	0.49871	7.36405e-05
TRCN0000021526	ALPK3	57538	0.576573	0.0264792
TRCN0000063218	ANTXR1	84168	0.562925	0.000599618
TRCN0000000915	BMP2K	55589	0.60007	0.00555364
TRCN0000121788	C8orf44;SGK3	23678;56260	0.590043	0.00900682
TRCN0000001752	CAMK1D	57118	0.616791	0.0103001
TRCN0000001454	CAMK1G	57172	0.626516	0.0163189
TRCN0000057883	CCL14;CCL15	6358;6359	0.531606	3.25033e-06
TRCN0000039743	CDK6	1021	0.577484	0.00178956
TRCN0000002380	CDKL3	51265	0.458967	0.0144023
TRCN0000000501	CHEK1	1111	0.54494	0.000334834
TRCN0000000755	CLK1;PPIL3	1195;53938	0.575457	0.00419007
TRCN0000000748	CLK3	1198	0.620514	0.00157379
TRCN0000054260	CLSTN1	22883	0.0394807	0.000643342
TRCN0000007026	CSNK1A1L	122011	0.505392	6.68274e-06
TRCN0000038671	CSNK1G2	1455	0.627396	0.00788796
TRCN0000000607_TRCN0000010673	CSNK2A1;CSNK2A1P	1457;283106	0.583749	0.00260303
TRCN0000121084	DDR1	780	0.650887	0.0455669
TRCN0000121120	DDR2	4921	0.568898	0.00400593
TRCN0000001357	DGKH	160851	0.626643	0.00236986
TRCN0000006091	DGKI	9162	0.570223	0.00174398
TRCN0000045575	DHDDS	79947	0.628996	0.00141476
TRCN0000121205	EGFR	1956	0.64595	0.0349993
TRCN0000121330	EGFR	1956	0.644609	0.0172402
TRCN0000006410	EPHA3	2042	0.541129	0.000209809
TRCN0000010161	EPHA4	2043	0	0.0219443
TRCN0000001409	ERBB4	2066	0.598726	0.00183492
TRCN0000001594	FGR	2268	0.548938	0.0341355
TRCN0000002410	FLJ25006	124923	0.625644	0.0250411
TRCN0000082567	FLT1	2321	0.668709	0.0169355
TRCN0000039707	FLT3	2322	0.470336	0.015982
TRCN0000000988	GRK4	2868	0.535941	1.60587e-05
TRCN0000121132	IGF1R	3480	0.497505	0.000215094
TRCN0000121196	IGF1R	3480	0.495555	0.000138629
TRCN0000121216	JAK1	3716	0.542953	0.0163189
TRCN0000001431	KALRN	8997	0.595337	0.00924589
TRCN0000003210	KIAA1804	84451	0.595984	0.00402796
TRCN0000007065	KSR2	283455	0.523439	0.0264468
TRCN0000055434_TRCN0000010177	LCK	3932	0.51144	0.00604368
TRCN0000000825	LIMK1	3984	0.664192	0.0183412
TRCN0000010107	LYN	4067	0.51795	0.000778967
TRCN0000007007	MAP2K2	5605	0.638328	0.0140289
TRCN0000039916	MAP2K4	6416	0.650022	0.00768414
TRCN0000001079	MAP2K7	5609	0.342711	5.10213e-13
TRCN0000010674	MAP3K10	4294	0.565029	0.00768626
TRCN0000007106	MAP3K13	9175	0.568283	0.000778967
TRCN0000010692	MAP3K3	4215	0.607652	0.0202948
TRCN0000000944_TRCN0000001013	MAPK9	5601	0.598667	0.00110509
TRCN0000006154	MAPKAPK3	7867	0.426746	8.34369e-06
TRCN0000007159	MARK4	57787	0.535575	0.0163189
TRCN0000000863	MERTK	10461	0.632351	0.00723003
TRCN0000040045	MET	4233	0	0.0479112
TRCN0000121233	MET	4233	0.43636	1.17744e-06
TRCN0000121249	MET	4233	0.548881	0.00077775
TRCN0000007071	MGC42105	167359	0.632269	0.010528
TRCN0000003109	MST1R	4486	0.625843	0.00788796
TRCN0000121252	MST1R	4486	0.639153	0.0298692
TRCN0000121255	MST1R	4486	0.520624	0.0247701
TRCN0000002165	MUSK	4593	0.64786	0.0473245
TRCN0000001963	NEK11	79858	0.620367	0.00924589
TRCN0000001472	NEK3	4752	0.520898	2.22172e-05
TRCN0000001695	NEK4	6787	0.5942	0.0382465
TRCN0000019561	NR4A3	8013	0.46767	0.00259665
TRCN0000002226	PAK1	5058	0.610241	0.0270829
TRCN0000001809	PBK	55872	0.636248	0.0250411
TRCN0000006245	PCTK2	5128	0.573477	0.00259665
TRCN0000006262	PDK1	5163	0.536322	0.0228611
TRCN0000021199	PI4KA	5297	0.458868	8.24746e-06
TRCN0000002230	PIK3C2A	5286	0.517295	6.64758e-05
TRCN0000002119	PIK3C2B	5287	0.599606	0.002844
TRCN0000037794	PIK3C3	5289	0.251294	0.0232058
TRCN0000037797	PIK3C3	5289	0.667923	0.00859432
TRCN0000039904	PIK3R1	5295	0.604121	0.000435132
TRCN0000121072	PLK1	5347	0.530473	0.0300433
TRCN0000002375	PLK4	10733	0.600072	0.019872
TRCN0000121077	PLK4	10733	0.643206	0.00473446
TRCN0000121079	PLK4	10733	0.458736	0.000414695
TRCN0000121198	PLK4	10733	0.551667	0.00181609
TRCN0000121199	PLK4	10733	0.501823	0.00384015
TRCN0000010620	PRKACA	5566	0.604852	0.0159327
TRCN0000002003	PRKACB	5567	0.635151	0.0097937
TRCN0000000846	PRKCE	5581	0.524402	0.00236986
TRCN0000006038	PRKCI	5584	0.402761	0.0402401
TRCN0000006257	PRKDC	5591	0.653963	0.0340766
TRCN0000055432_TRCN0000010033	PRKG1	5592	0.637735	0.0352588
TRCN0000121129	PTK2	5747	0.609314	0.0204607
TRCN0000001064	RAF1	5894	0.653504	0.0212081
TRCN0000005421	RIOK3	8780	0.288859	0.0426321
TRCN0000037510	RIPK5	25778	0.245276	1.2118e-05
TRCN0000002159	ROCK1	6093	0.607389	0.0122637
TRCN0000121094	ROCK1	6093	0.620871	0.00162188
TRCN0000011010	RPS6KA2	6196	0.518171	0.00105074
TRCN0000037443	SGK269	79834	0.663251	0.0341197
TRCN0000135106	SLTM	79811	0.624989	0.0163189
TRCN0000002091	STK35	140901	0.628227	0.0301155
TRCN0000006987	STK36	27148	0.664075	0.0266626
TRCN0000001624	STK4	6789	0.521333	0.0282627
TRCN0000037528	TAOK1	57551	0.619486	0.0463146
TRCN0000001434	TESK2	10420	0.646591	0.0389868
TRCN0000037519	TP53RK	112858	0.566384	2.22172e-05
TRCN0000007143	TRIB2	28951	0.669035	0.0267395
TRCN0000021587	TRPM6	140803	0.588936	0.00025037
TRCN0000001578	TXK	7294	0.628877	0.0168262
TRCN0000000893	ULK2	9706	0.634349	0.00644403
TRCN0000002255	WNK2	65268	0.604966	0.0161791
TRCN0000001610	YES1	7525	0.596444	0.000720015

## Sheet: BRAFi screen
Tag	GeneSymbol	Gene_Identifier	Fold change	p value
TRCN0000082351	AAK1	22848	0.55617	7.66657e-05
TRCN0000082348	AAK1	22848	0.504594	1.16651e-05
TRCN0000001502	ABL1	25	0.608011	1.41006e-05
TRCN0000121098	ABL1;BCR	25;613	0.622477	0.0214217
TRCN0000039888	AKT3	10000	0.40557	1.14304e-08
TRCN0000039889	AKT3	10000	0.555069	0.000801887
TRCN0000039890	AKT3	10000	0.354531	2.11794e-05
TRCN0000039891	AKT3	10000	0.396261	1.46317e-09
TRCN0000000786	ALK	238	0.556537	0.000136395
TRCN0000021389	ALPK2	115701	0.444928	5.53939e-06
TRCN0000021526	ALPK3	57538	0.489898	1.40371e-05
TRCN0000063218	ANTXR1	84168	0.371763	3.11167e-07
TRCN0000000569	ARAF	369	0.615307	0.00168791
TRCN0000039948	ATM	472	0.515376	8.84951e-05
TRCN0000039617	ATR	545	0.563381	0.000136112
TRCN0000000657	AURKA;AURKAPS1	6790;6791	0.630965	0.00443758
TRCN0000000777	AURKB	9212	0.525958	3.59548e-06
TRCN0000002336	AURKC	6795	0.613275	0.0107556
TRCN0000000796	BMPR1A	657	0.463638	0.00443758
TRCN0000006359	BMX	660	0.502587	2.93494e-05
TRCN0000006307	BRDT	676	0.597851	0.00828459
TRCN0000000739	BRSK2	9024	0.237943	0.0347432
TRCN0000000736	BRSK2	9024	0.664896	0.000353563
TRCN0000040157	BUB1	699	0.469878	6.47247e-06
TRCN0000121788	C8orf44;SGK3	23678;56260	0.615974	0.00586668
TRCN0000001752	CAMK1D	57118	0.620267	0.0154197
TRCN0000001454	CAMK1G	57172	0.45284	1.57365e-14
TRCN0000057943	CCL13	6357	0.429862	6.33462e-10
TRCN0000002217	CCRK	23552	0.378726	0.00120771
TRCN0000021520	CDKL4	344387	0.341166	1.09926e-14
TRCN0000037685	CERK	64781	0.148685	0.0257478
TRCN0000000501	CHEK1	1111	0.536916	1.73564e-05
TRCN0000039857	CHEK1	1111	0.64574	0.00256455
TRCN0000113934	CLASP1	23332	0.499088	1.46776e-06
TRCN0000113935	CLASP1	23332	0.479348	0.000136395
TRCN0000113933	CLASP1	23332	0.367791	1.03991e-09
TRCN0000000755	CLK1;PPIL3	1195;53938	0.639691	0.00697791
TRCN0000000748	CLK3	1198	0.604248	9.31262e-05
TRCN0000077894	CNKSR2	22866	0.4654	5.34327e-07
TRCN0000001592	CSF1R	1436	0.646336	0.00108139
TRCN0000007026	CSNK1A1L	122011	0.574737	0.000136112
TRCN0000038671	CSNK1G2	1455	0.461197	7.32858e-06
TRCN0000038672	CSNK1G2	1455	0	0.00041039
TRCN0000001720	DAPK2	23604	0.550644	0.000505575
TRCN0000021555	DCLK3	85443	0.656894	0.0206724
TRCN0000001357	DGKH	160851	0.64319	0.00120557
TRCN0000006091	DGKI	9162	0.59598	0.00566998
TRCN0000045575	DHDDS	79947	0.664698	0.00752828
TRCN0000000523	DYRK1A	1859	0.607344	0.00934849
TRCN0000000650	DYRK2	8445	0.500569	0.000769281
TRCN0000000651	DYRK2	8445	0.625001	0.0395002
TRCN0000121068	EGFR	1956	0.578487	0.0164426
TRCN0000121205	EGFR	1956	0.590637	0.00490947
TRCN0000001401	EIF2AK3	9451	0.437953	0.000564785
TRCN0000078649	EIF2AK4	440275	0.412017	9.84997e-09
TRCN0000006410	EPHA3	2042	0.530849	0.00059245
TRCN0000006430	EPHB3	2049	0.62267	0.00706312
TRCN0000040110	ERBB3	2065	0.550799	0.00216337
TRCN0000001411	ERBB4	2066	0.469524	0.0464595
TRCN0000000628	FGFR4	2264	0.611342	0.0123888
TRCN0000002410	FLJ25006	124923	0.646673	0.0214217
TRCN0000039703	FLT3	2322	0.628582	0.0122073
TRCN0000038676	FRAP1	2475	0.586384	0.00827354
TRCN0000049151	GPI	2821	0.298591	0.0122632
TRCN0000000986	GRK4	2868	0.621675	0.0086071
TRCN0000000988	GRK4	2868	0.552739	1.56356e-08
TRCN0000000842	GRK5	2869	0.644544	8.04823e-05
TRCN0000021533	GSG2	83903	0.659545	0.0229364
TRCN0000039998	GSK3B	2932	0.411682	2.44347e-09
TRCN0000039999	GSK3B	2932	0.448248	3.93504e-06
TRCN0000007164	HIPK1	204851	0.502561	0.000177466
TRCN0000121132	IGF1R	3480	0.668693	0.022785
TRCN0000121196	IGF1R	3480	0.540696	9.73397e-05
TRCN0000003188	INSRR	3645	0.546093	0.000986924
TRCN0000000543	IRAK1	3654	0.634259	0.00235441
TRCN0000010679	IRAK4	51135	0.626953	0.0125735
TRCN0000003178	JAK2	3717	0.601296	0.00706312
TRCN0000001431	KALRN	8997	0.597096	0.000586603
TRCN0000055434_TRCN0000010177	LCK	3932	0.564148	0.00594114
TRCN0000010107	LYN	4067	0.529567	0.000215627
TRCN0000039916	MAP2K4	6416	0.572716	0.000265954
TRCN0000001079	MAP2K7	5609	0.33106	2.38783e-27
TRCN0000007106	MAP3K13	9175	0.589611	0.0123916
TRCN0000021404	MAP3K15	389840	0.564379	0.00168791
TRCN0000010580	MAPK8	5599	0.614831	0.00594114
TRCN0000006154	MAPKAPK3	7867	0.406124	1.58229e-09
TRCN0000006332	MARK1	4139	0.610485	0.00594114
TRCN0000001565	MARK3	4140	0.581933	4.24189e-07
TRCN0000021439	MAST3	23031	0.444839	0.040799
TRCN0000001642	MELK	9833	0.661884	0.00194752
TRCN0000000865	MERTK	10461	0.511857	9.1598e-10
TRCN0000121087	MET	4233	0.636095	0.036763
TRCN0000121233	MET	4233	0.511163	5.82935e-06
TRCN0000121249	MET	4233	0.633455	0.00168791
TRCN0000040046	MET	4233	0.520762	0.000986924
TRCN0000121088	MET	4233	0.395863	1.59287e-06
TRCN0000007080	MGC16169	93627	0.406858	4.24189e-07
TRCN0000121149	MST1R	4486	0.562402	0.00499532
TRCN0000121256	MST1R	4486	0.657843	0.0287422
TRCN0000002166	MUSK	4593	0.619468	0.00177597
TRCN0000021580	NEK1	4750	0.663777	0.0452018
TRCN0000001472	NEK3	4752	0.622418	0.000282726
TRCN0000001695	NEK4	6787	0.330262	3.29618e-12
TRCN0000001966	NEK7	140609	0.652871	0.0301406
TRCN0000002069	NLK	51701	0.398835	0.0377808
TRCN0000019561	NR4A3	8013	0.407991	0.00125389
TRCN0000021399	NRBP2	340371	0.561837	0.00116383
TRCN0000002311	NTRK3	4916	0.573861	0.00196418
TRCN0000007107	PAK7	57144	0.444416	5.58508e-07
TRCN0000007053	PASK	23178	0.607558	0.0117995
TRCN0000001809	PBK	55872	0.634477	0.0106791
TRCN0000006245	PCTK2	5128	0.552619	0.00194752
TRCN0000006267	PDK4	5166	0.622131	0.00690986
TRCN0000037584	PI4K2B	55300	0.6603	0.014346
TRCN0000021199	PI4KA	5297	0.531785	0.00655847
TRCN0000002230	PIK3C2A	5286	0.615541	0.0106348
TRCN0000002119	PIK3C2B	5287	0.584189	0.00108139
TRCN0000082624	PIK3CA	5290	0.542866	0.00617557
TRCN0000039979	PIK3CB	5291	0.49801	4.76754e-06
TRCN0000033281	PIK3CG	5294	0.507784	0.0024153
TRCN0000033286	PIK3R1	5295	0.579578	0.000986924
TRCN0000039904	PIK3R1	5295	0.520346	0.000115645
TRCN0000039907	PIK3R1	5295	0.480654	8.19749e-08
TRCN0000033291	PIK3R3	8503	0.622682	0.00721515
TRCN0000033293	PIK3R3	8503	0.527328	3.76206e-05
TRCN0000006249	PLK1	5347	0.626655	0.0103619
TRCN0000002375	PLK4	10733	0.497414	7.98923e-06
TRCN0000121077	PLK4	10733	0.370417	6.4227e-11
TRCN0000121199	PLK4	10733	0.375315	2.75772e-06
TRCN0000121078	PLK4	10733	0.387376	1.82089e-06
TRCN0000121079	PLK4	10733	0.167975	1.18251e-17
TRCN0000002003	PRKACB	5567	0.556263	0.000519234
TRCN0000003119	PRKCB	5579	0.448467	0.0245017
TRCN0000000846	PRKCE	5581	0.563069	0.000323152
TRCN0000006038	PRKCI	5584	0.24232	0.0170994
TRCN0000001222	PRKCZ	5590	0	0.00392031
TRCN0000006256	PRKDC	5591	0.300312	3.76763e-06
TRCN0000055432_TRCN0000010033	PRKG1	5592	0.613762	0.0277319
TRCN0000001508	PRKG2	5593	0.447882	0.0441126
TRCN0000121129	PTK2	5747	0.642185	0.0128288
TRCN0000121209	PTK2	5747	0.611779	0.00952648
TRCN0000121318	PTK2	5747	0.576765	0.00483619
TRCN0000004872	RAC1	5879	0.185306	6.03102e-05
TRCN0000001064	RAF1	5894	0.604891	0.00147787
TRCN0000001065	RAF1	5894	0.549995	4.14064e-06
TRCN0000001068	RAF1	5894	0.594475	0.000673116
TRCN0000037504	RIOK2	55781	0.617597	0.0137063
TRCN0000037512	RIPK5	25778	0.549349	0.000259422
TRCN0000036199	RNMT	8731	0.497412	0.00419979
TRCN0000002159	ROCK1	6093	0.520841	0.0012591
TRCN0000002161	ROCK1	6093	0.546172	0.000606951
TRCN0000121094	ROCK1	6093	0.462997	5.25062e-07
TRCN0000121096	ROCK1	6093	0.422227	5.05289e-08
TRCN0000045099	ROS1;SLC34A2	6098;10568	0.540938	8.78529e-05
TRCN0000006353	RPS6KA2	6196	0.644017	0.0132659
TRCN0000011010	RPS6KA2	6196	0.598649	0.00939124
TRCN0000001395	RPS6KA3	6197	0.649986	0.000120822
TRCN0000007147	SCYL2	55681	0.436909	8.11545e-07
TRCN0000001542	SGK196	84197	0.565257	0.00100152
TRCN0000037441	SGK269	79834	0.378047	0.0153662
TRCN0000037439	SGK269	79834	0.597368	0.00144104
TRCN0000037442	SGK269	79834	0.40777	0.000211614
TRCN0000037443	SGK269	79834	0.39403	3.00647e-08
TRCN0000001365	SNF1LK	150094	0.592543	0.00282068
TRCN0000037494	SNF1LK2	23235	0.429648	0.000147885
TRCN0000006276	SRPK2	6733	0.622681	0.00706312
TRCN0000000973	STK17A	9263	0.610648	4.7891e-06
TRCN0000000644	STK24	8428	0.56025	2.29708e-07
TRCN0000006986	STK36	27148	0.4885	0.000112806
TRCN0000001624	STK4	6789	0.422935	4.24852e-06
TRCN0000007056	TLK1	9874	0.459828	6.58382e-05
TRCN0000037519	TP53RK	112858	0.514778	1.41006e-05
TRCN0000001537	TRIB1	10221	0.652883	0.00011103
TRCN0000007143	TRIB2	28951	0.520612	0.00012383
TRCN0000021261	TRIM24	8805	0.569984	2.23292e-05
TRCN0000021587	TRPM6	140803	0.311144	6.29146e-17
TRCN0000021561	TRPM7	54822	0.601685	0.00168791
TRCN0000121108	TXK	7294	0.6288	0.0384182
TRCN0000002181	TYRO3	7301	0.587008	0.0201321
TRCN0000010236	VRK3	51231	0.54111	0.00168791
TRCN0000121062	YES1	7525	0.579448	0.00490947

## Sheet: overlap
Common elements in "brafi" and "erki":
Tag	GeneSymbol
TRCN0000082351	AAK1
TRCN0000082348	AAK1
TRCN0000039891	AKT3
TRCN0000000786	ALK
TRCN0000021526	ALPK3
TRCN0000063218	ANTXR1
TRCN0000121788	C8orf44;SGK3
TRCN0000001752	CAMK1D
TRCN0000001454	CAMK1G
TRCN0000000501	CHEK1
TRCN0000000755	CLK1;PPIL3
TRCN0000000748	CLK3
TRCN0000007026	CSNK1A1L
TRCN0000038671	CSNK1G2
TRCN0000001357	DGKH
TRCN0000006091	DGKI
TRCN0000045575	DHDDS
TRCN0000121205	EGFR
TRCN0000006410	EPHA3
TRCN0000002410	FLJ25006
TRCN0000000988	GRK4
TRCN0000121132	IGF1R
TRCN0000121196	IGF1R
TRCN0000001431	KALRN
TRCN0000055434_TRCN0000010177	LCK
TRCN0000010107	LYN
TRCN0000039916	MAP2K4
TRCN0000001079	MAP2K7
TRCN0000007106	MAP3K13
TRCN0000006154	MAPKAPK3
TRCN0000121233	MET
TRCN0000121249	MET
TRCN0000001472	NEK3
TRCN0000001695	NEK4
TRCN0000019561	NR4A3
TRCN0000001809	PBK
TRCN0000006245	PCTK2
TRCN0000021199	PI4KA
TRCN0000002230	PIK3C2A
TRCN0000002119	PIK3C2B
TRCN0000039904	PIK3R1
TRCN0000002375	PLK4
TRCN0000121077	PLK4
TRCN0000121199	PLK4
TRCN0000121079	PLK4
TRCN0000002003	PRKACB
TRCN0000000846	PRKCE
TRCN0000006038	PRKCI
TRCN0000055432_TRCN0000010033	PRKG1
TRCN0000121129	PTK2
TRCN0000001064	RAF1
TRCN0000002159	ROCK1
TRCN0000121094	ROCK1
TRCN0000011010	RPS6KA2
TRCN0000037443	SGK269
TRCN0000001624	STK4
TRCN0000037519	TP53RK
TRCN0000007143	TRIB2
TRCN0000021587	TRPM6
